# Supplementary material for: A negatively charged region within carboxy-terminal domain maintains proper CTCF DNA binding
Source: iScience. 2024 Nov 22;27(12):111452. doi: 10.1016/j.isci.2024.111452 (PMC11667065; doi:10.1016/j.isci.2024.111452)
Supplement: Table S1. Up-regulated genes upon CTD deletion, related to Figure S3 [file mmc2.xlsx]

## Sheet: Table S1. Up-regulated genes up
	Table S1. Up-regulated genes upon CTD deletion. Related to Figure S3.
	ENSEMBL	baseMean	log2FoldChange	lfcSE	stat	pvalue	padj	SYMBOL	change
	ENSG00000021300	33.2883	8.62747	1.52158	5.67008	1.43e-08	6.87e-07	PLEKHB1	UP
	ENSG00000018625	18.8199	6.36094	1.53962	4.1315	3.6e-05	0.000731195	ATP1A2	UP
	ENSG00000115896	12.2846	5.70671	1.60595	3.55347	0.000380182	0.00545065	PLCL1	UP
	ENSG00000054356	11.8791	4.6071	1.30714	3.52457	0.000424174	0.00600081	PTPRN	UP
	ENSG00000102109	20.0112	4.39216	0.945865	4.64353	3.42e-06	9.55e-05	PCSK1N	UP
	ENSG00000159753	86.6042	4.25438	0.450908	9.43515	3.9e-21	7.66e-19	CARMIL2	UP
	ENSG00000100311	49.4503	4.08908	0.579275	7.05896	1.68e-12	1.54e-10	PDGFB	UP
	ENSG00000149256	27.7161	3.84033	0.732291	5.24427	1.57e-07	6.03e-06	TENM4	UP
	ENSG00000131771	11.4302	3.56894	1.08926	3.27649	0.00105107	0.0126794	PPP1R1B	UP
	ENSG00000135378	17.2317	3.50772	0.884755	3.96462	7.35e-05	0.00133271	PRRG4	UP
	ENSG00000159387	12.4713	3.33174	1.0051	3.31483	0.000916999	0.0113803	IRX6	UP
	ENSG00000176595	77.0111	3.26552	0.40298	8.10342	5.34e-16	6.92e-14	KBTBD11	UP
	ENSG00000100593	24.7096	3.26111	0.726686	4.48765	7.2e-06	0.000180996	ISM2	UP
	ENSG00000188176	84.071	3.17064	0.386302	8.20767	2.26e-16	3.04e-14	SMTNL2	UP
	ENSG00000184434	20.5052	3.12905	0.782515	3.99871	6.37e-05	0.00118958	LRRC19	UP
	ENSG00000165626	49.4418	2.90845	0.492343	5.90737	3.48e-09	1.95e-07	BEND7	UP
	ENSG00000246777	12.3018	2.81267	1.01317	2.77611	0.00550129	0.0482771	DYNC1LI2-DT	UP
	ENSG00000235142	14.4675	2.73373	0.897595	3.04561	0.00232206	0.0244563	LINC02532	UP
	ENSG00000146250	32.2475	2.52839	0.606829	4.16657	3.09e-05	0.000643498	PRSS35	UP
	ENSG00000163060	17.4338	2.52446	0.810148	3.11605	0.00183289	0.0200718	TEKT4	UP
	ENSG00000163328	52.2785	2.32787	0.447736	5.19921	2e-07	7.51e-06	GPR155	UP
	ENSG00000166816	78.1256	2.3044	0.365658	6.30206	2.94e-10	1.95e-08	LDHD	UP
	ENSG00000159708	17.5227	2.2384	0.782944	2.85895	0.0042504	0.0396706	LRRC36	UP
	ENSG00000106804	161.406	2.18671	0.253435	8.62829	6.23e-18	9.71e-16	C5	UP
	ENSG00000065717	42.7489	2.0772	0.486471	4.26995	1.96e-05	0.000428952	TLE2	UP
	ENSG00000162415	71.0475	1.92872	0.406893	4.74011	2.14e-06	6.34e-05	ZSWIM5	UP
	ENSG00000187783	30.9757	1.89857	0.58048	3.27069	0.00107285	0.0128968	TMEM72	UP
	ENSG00000181778	285.319	1.84059	0.186773	9.85466	6.54e-23	1.57e-20	TMEM252	UP
	ENSG00000143365	62.7177	1.82901	0.397074	4.60624	4.1e-06	0.000111265	RORC	UP
	ENSG00000176387	24.0681	1.80846	0.63331	2.85557	0.00429599	0.0398836	HSD11B2	UP
	ENSG00000149573	40.8464	1.79714	0.492894	3.6461	0.000266247	0.00399339	MPZL2	UP
	ENSG00000111859	662.541	1.78289	0.133926	13.3125	1.96e-40	1.95e-37	NEDD9	UP
	ENSG00000170927	100.688	1.78149	0.312243	5.70548	1.16e-08	5.78e-07	PKHD1	UP
	ENSG00000012171	494.073	1.77062	0.147806	11.9793	4.56e-33	2.81e-30	SEMA3B	UP
	ENSG00000177181	103.562	1.71201	0.3137	5.45747	4.83e-08	2.06e-06	RIMKLA	UP
	ENSG00000134874	32.4419	1.69539	0.543839	3.11744	0.00182428	0.0200114	DZIP1	UP
	ENSG00000139971	114.429	1.69196	0.292734	5.77985	7.48e-09	3.87e-07	ARMH4	UP
	ENSG00000247095	75.3202	1.69031	0.37198	4.54407	5.52e-06	0.000143418	MIR210HG	UP
	ENSG00000010379	48.8568	1.6901	0.493229	3.4266	0.000611194	0.00816439	SLC6A13	UP
	ENSG00000135447	73.033	1.66843	0.373182	4.47082	7.79e-06	0.000193957	PPP1R1A	UP
	ENSG00000010318	42.7709	1.64402	0.490492	3.35179	0.000802923	0.0102495	PHF7	UP
	ENSG00000176383	33.115	1.64193	0.534759	3.07041	0.00213764	0.0227921	B3GNT4	UP
	ENSG00000176428	29.9304	1.62329	0.581937	2.78946	0.00527953	0.0469034	VPS37D	UP
	ENSG00000169562	32.8094	1.59753	0.558743	2.85916	0.00424768	0.0396706	GJB1	UP
	ENSG00000176171	663.732	1.58755	0.276939	5.73249	9.9e-09	5.02e-07	BNIP3	UP
	ENSG00000107242	118.044	1.58209	0.292041	5.41735	6.05e-08	2.52e-06	PIP5K1B	UP
	ENSG00000174827	53.9809	1.56118	0.429469	3.63515	0.000277814	0.004145	PDZK1	UP
	ENSG00000006740	41.8375	1.53454	0.477877	3.21117	0.00132196	0.015388	ARHGAP44	UP
	ENSG00000170099	59.9739	1.52139	0.394863	3.85296	0.000116696	0.00198231	SERPINA6	UP
	ENSG00000181458	238.157	1.51395	0.204804	7.39216	1.44e-13	1.44e-11	TMEM45A	UP
	ENSG00000196730	405.769	1.51309	0.157672	9.59641	8.28e-22	1.76e-19	DAPK1	UP
	ENSG00000266074	60.0493	1.5057	0.399392	3.76998	0.000163258	0.00263821	BAHCC1	UP
	ENSG00000108187	33.9834	1.49725	0.519854	2.88013	0.00397516	0.0378064	PBLD	UP
	ENSG00000121858	234.857	1.49282	0.206341	7.23472	4.66e-13	4.47e-11	TNFSF10	UP
	ENSG00000157005	33.9804	1.4916	0.521737	2.85891	0.00425094	0.0396706	SST	UP
	ENSG00000067992	64.4541	1.49066	0.38122	3.91023	9.22e-05	0.00163723	PDK3	UP
	ENSG00000180336	46.9937	1.46166	0.441709	3.30911	0.00093593	0.0115708	MEIOC	UP
	ENSG00000054598	611.843	1.44596	0.135197	10.6952	1.07e-26	3.65e-24	FOXC1	UP
	ENSG00000165092	148.57	1.44583	0.255558	5.65755	1.54e-08	7.33e-07	ALDH1A1	UP
	ENSG00000165072	72.6721	1.43701	0.370662	3.87689	0.000105801	0.00183578	MAMDC2	UP
	ENSG00000091986	127.882	1.43278	0.273019	5.24789	1.54e-07	5.96e-06	CCDC80	UP
	ENSG00000050628	73.6161	1.42512	0.352781	4.03968	5.35e-05	0.00102639	PTGER3	UP
	ENSG00000228594	75.6884	1.41956	0.35244	4.0278	5.63e-05	0.00107115	FNDC10	UP
	ENSG00000204410	64.0688	1.40636	0.389287	3.61267	0.000303059	0.00448832	MSH5	UP
	ENSG00000120159	92.2261	1.39975	0.325002	4.30692	1.66e-05	0.000372665	CAAP1	UP
	ENSG00000250420	59.9792	1.39136	0.39993	3.47901	0.000503278	0.00694503	AACSP1	UP
	ENSG00000176842	170.916	1.38629	0.267856	5.17552	2.27e-07	8.41e-06	IRX5	UP
	ENSG00000121310	40.1478	1.38612	0.493648	2.80791	0.00498647	0.0447607	ECHDC2	UP
	ENSG00000056998	38.6044	1.3849	0.49329	2.80747	0.00499319	0.0447899	GYG2	UP
	ENSG00000164463	65.4326	1.37914	0.374029	3.68726	0.000226678	0.00347645	CREBRF	UP
	ENSG00000005249	42.1167	1.37661	0.465922	2.95459	0.00313083	0.0309828	PRKAR2B	UP
	ENSG00000152952	1178.28	1.37291	0.108623	12.6393	1.28e-36	9.77e-34	PLOD2	UP
	ENSG00000113240	56.8825	1.3675	0.431674	3.1679	0.00153543	0.0174034	CLK4	UP
	ENSG00000132437	181.363	1.36668	0.235987	5.79133	6.98e-09	3.66e-07	DDC	UP
	ENSG00000071073	50.1525	1.36565	0.444709	3.07089	0.0021342	0.0227742	MGAT4A	UP
	ENSG00000143847	193.253	1.35697	0.224106	6.05504	1.4e-09	8.3e-08	PPFIA4	UP
	ENSG00000106415	224.648	1.3569	0.221905	6.1148	9.67e-10	5.9e-08	GLCCI1	UP
	ENSG00000083097	75.4553	1.35538	0.348916	3.88455	0.000102519	0.0017862	DOP1A	UP
	ENSG00000151632	55.8768	1.35525	0.405819	3.33953	0.000839192	0.0105976	AKR1C2	UP
	ENSG00000135315	58.6587	1.33714	0.394253	3.39159	0.000694878	0.00910375	CEP162	UP
	ENSG00000105289	147.912	1.32456	0.250581	5.28596	1.25e-07	4.93e-06	TJP3	UP
	ENSG00000205795	730.163	1.30898	0.116399	11.2457	2.43e-29	1.02e-26	CYS1	UP
	ENSG00000172296	50.7495	1.30844	0.436656	2.99649	0.00273104	0.027726	SPTLC3	UP
	ENSG00000054690	79.4245	1.30127	0.373002	3.48866	0.000485452	0.00675665	PLEKHH1	UP
	ENSG00000141401	801.041	1.29666	0.118606	10.9325	8.06e-28	3.16e-25	IMPA2	UP
	ENSG00000167711	55.8355	1.29504	0.411908	3.14401	0.0016665	0.0186602	SERPINF2	UP
	ENSG00000114268	552.655	1.28515	0.307479	4.17963	2.92e-05	0.000614554	PFKFB4	UP
	ENSG00000187554	66.3288	1.27623	0.372696	3.42432	0.000616346	0.00822473	TLR5	UP
	ENSG00000114646	47.6472	1.27388	0.436507	2.91836	0.00351879	0.0341177	CSPG5	UP
	ENSG00000187189	145.578	1.26267	0.253057	4.98968	6.05e-07	2.02e-05	TSPYL4	UP
	ENSG00000146376	208.193	1.25671	0.212479	5.9145	3.33e-09	1.88e-07	ARHGAP18	UP
	ENSG00000095932	67.8218	1.25663	0.373468	3.36475	0.000766127	0.00988708	SMIM24	UP
	ENSG00000096872	99.0635	1.25464	0.31062	4.03914	5.36e-05	0.00102723	IFT74	UP
	ENSG00000165675	178.08	1.25361	0.231277	5.42039	5.95e-08	2.49e-06	ENOX2	UP
	ENSG00000164096	277.942	1.25126	0.18754	6.67198	2.52e-11	1.9e-09	C4orf3	UP
	ENSG00000250799	222.855	1.25081	0.208031	6.01261	1.83e-09	1.05e-07	PRODH2	UP
	ENSG00000188994	216.005	1.24911	0.215542	5.79519	6.82e-09	3.59e-07	ZNF292	UP
	ENSG00000144026	51.6996	1.24724	0.420366	2.96702	0.00300699	0.0299634	ZNF514	UP
	ENSG00000187134	229.975	1.24647	0.205147	6.07599	1.23e-09	7.32e-08	AKR1C1	UP
	ENSG00000115468	56.377	1.24329	0.415679	2.99099	0.00278074	0.0281497	EFHD1	UP
	ENSG00000173175	603.772	1.24054	0.127843	9.7036	2.91e-22	6.39e-20	ADCY5	UP
	ENSG00000168237	128.766	1.23902	0.267353	4.63439	3.58e-06	9.92e-05	GLYCTK	UP
	ENSG00000107249	82.6136	1.23294	0.338297	3.64455	0.000267863	0.00401299	GLIS3	UP
	ENSG00000154429	106.364	1.2328	0.296786	4.15383	3.27e-05	0.000673895	CCSAP	UP
	ENSG00000183018	111.487	1.2284	0.287295	4.27576	1.9e-05	0.000420051	SPNS2	UP
	ENSG00000165810	108.232	1.21572	0.294197	4.13233	3.59e-05	0.000729721	BTNL9	UP
	ENSG00000006210	118.597	1.21254	0.279832	4.33309	1.47e-05	0.000336252	CX3CL1	UP
	ENSG00000102048	107.15	1.20881	0.296558	4.07613	4.58e-05	0.000898078	ASB9	UP
	ENSG00000140939	157.924	1.20311	0.249617	4.81982	1.44e-06	4.4e-05	NOL3	UP
	ENSG00000166415	211.007	1.18642	0.22698	5.22701	1.72e-07	6.58e-06	WDR72	UP
	ENSG00000204531	108.816	1.17851	0.288829	4.08031	4.5e-05	0.000886082	POU5F1	UP
	ENSG00000117480	128.213	1.17438	0.267314	4.39325	1.12e-05	0.000265701	FAAH	UP
	ENSG00000166971	167.786	1.17185	0.234742	4.99207	5.97e-07	2e-05	AKTIP	UP
	ENSG00000187097	229.317	1.16953	0.205872	5.68084	1.34e-08	6.57e-07	ENTPD5	UP
	ENSG00000157654	222.008	1.16859	0.208179	5.61336	1.98e-08	9.24e-07	PALM2AKAP2	UP
	ENSG00000277639	122.668	1.14756	0.277792	4.13101	3.61e-05	0.000731612	LOC105371267	UP
	ENSG00000113594	152.232	1.14754	0.247792	4.63106	3.64e-06	0.000100407	LIFR	UP
	ENSG00000126878	1076.04	1.1362	0.104339	10.8894	1.29e-27	4.65e-25	AIF1L	UP
	ENSG00000153404	116.55	1.1252	0.278845	4.03523	5.45e-05	0.00104298	PLEKHG4B	UP
	ENSG00000185432	575.8	1.11904	0.134535	8.31783	8.96e-17	1.25e-14	METTL7A	UP
	ENSG00000071246	74.6047	1.11781	0.355122	3.14769	0.00164565	0.0185068	VASH1	UP
	ENSG00000122884	775.791	1.11557	0.136226	8.18907	2.63e-16	3.51e-14	P4HA1	UP
	ENSG00000241935	78.6743	1.10992	0.33925	3.27169	0.00106907	0.0128726	HOGA1	UP
	ENSG00000146054	105.713	1.10981	0.292113	3.79924	0.000145141	0.00238414	TRIM7	UP
	ENSG00000103202	188.98	1.10744	0.2216	4.99747	5.81e-07	1.96e-05	NME4	UP
	ENSG00000177508	419.216	1.10602	0.159253	6.94505	3.78e-12	3.38e-10	IRX3	UP
	ENSG00000166106	806.981	1.10186	0.115886	9.50807	1.94e-21	3.87e-19	ADAMTS15	UP
	ENSG00000173611	73.8149	1.1009	0.359113	3.06561	0.00217227	0.0231233	SCAI	UP
	ENSG00000134243	536.674	1.10073	0.147269	7.47424	7.77e-14	8.31e-12	SORT1	UP
	ENSG00000101049	237.612	1.10001	0.200791	5.47838	4.29e-08	1.85e-06	SGK2	UP
	ENSG00000136883	317.196	1.09272	0.173098	6.31273	2.74e-10	1.83e-08	KIF12	UP
	ENSG00000141013	115.336	1.09184	0.280257	3.89587	9.78e-05	0.00171848	GAS8	UP
	ENSG00000154734	107.574	1.08705	0.294284	3.69389	0.000220851	0.00340321	ADAMTS1	UP
	ENSG00000164978	131.563	1.08688	0.27942	3.88976	0.000100344	0.00175283	NUDT2	UP
	ENSG00000074527	70.7483	1.07965	0.357808	3.01739	0.00254959	0.0264059	NTN4	UP
	ENSG00000128242	70.265	1.07473	0.376016	2.85821	0.00426037	0.039689	GAL3ST1	UP
	ENSG00000116183	172.977	1.07186	0.238615	4.49199	7.06e-06	0.000178038	PAPPA2	UP
	ENSG00000080493	91.1397	1.06961	0.329675	3.24443	0.00117686	0.0138989	SLC4A4	UP
	ENSG00000137094	63.0916	1.06935	0.378124	2.82804	0.00468346	0.042632	DNAJB5	UP
	ENSG00000102878	78.4483	1.0683	0.34623	3.08552	0.00203199	0.021932	HSF4	UP
	ENSG00000109794	84.3008	1.05269	0.335311	3.13945	0.00169267	0.018895	FAM149A	UP
	ENSG00000081014	101.877	1.04049	0.30352	3.42809	0.000607852	0.00812813	AP4E1	UP
	ENSG00000123607	105.4	1.03948	0.291353	3.56778	0.000360019	0.00521846	TTC21B	UP
	ENSG00000181019	4716.2	1.03666	0.0563414	18.3997	1.32e-75	8.55e-72	NQO1	UP
	ENSG00000170734	297.981	1.03461	0.178673	5.7905	7.02e-09	3.66e-07	POLH	UP
	ENSG00000162688	228.531	1.02957	0.203813	5.05155	4.38e-07	1.5e-05	AGL	UP
	ENSG00000104419	1016.34	1.00656	0.266119	3.78237	0.000155341	0.00251972	NDRG1	UP
	ENSG00000113924	208.575	1.0032	0.213673	4.69501	2.67e-06	7.62e-05	HGD	UP
	ENSG00000187764	411.039	1.00318	0.150372	6.67134	2.53e-11	1.9e-09	SEMA4D	UP
	ENSG00000009413	148.202	1.00022	0.253466	3.94618	7.94e-05	0.00142756	REV3L	UP
