# Supplementary material for: A negatively charged region within carboxy-terminal domain maintains proper CTCF DNA binding
Source: iScience. 2024 Nov 22;27(12):111452. doi: 10.1016/j.isci.2024.111452 (PMC11667065; doi:10.1016/j.isci.2024.111452)
Supplement: Table S2. Down-regulated genes upon CTD deletion, related to Figure S3 [file mmc3.xlsx]

## Sheet: Table S2. Down-regulated genes 
	Table S2. Down-regulated genes upon CTD deletion. Related to Figure S3.
	ENSEMBL	baseMean	log2FoldChange	lfcSE	stat	pvalue	padj	SYMBOL	change
	ENSG00000164736	27.8234	-8.13077	1.54638	-5.25794	1.46e-07	5.68e-06	SOX17	DOWN
	ENSG00000121440	13.7934	-7.11364	1.62402	-4.38027	1.19e-05	0.000279466	PDZRN3	DOWN
	ENSG00000148677	26.5519	-6.59996	1.49303	-4.42051	9.85e-06	0.000237353	ANKRD1	DOWN
	ENSG00000154319	11.2664	-5.33473	1.62431	-3.2843	0.00102238	0.0123795	FAM167A	DOWN
	ENSG00000152661	64.2683	-4.86843	0.619294	-7.86127	3.8e-15	4.56e-13	GJA1	DOWN
	ENSG00000163762	18.6608	-3.99632	0.966934	-4.13298	3.58e-05	0.000728804	TM4SF18	DOWN
	ENSG00000137642	63.1954	-3.80373	0.508868	-7.4749	7.73e-14	8.31e-12	SORL1	DOWN
	ENSG00000163814	18.1241	-3.71877	0.946893	-3.92734	8.59e-05	0.00153558	CDCP1	DOWN
	ENSG00000000971	77.4215	-3.7089	0.464159	-7.99059	1.34e-15	1.67e-13	CFH	DOWN
	ENSG00000162511	40.0748	-3.53303	0.600883	-5.87973	4.11e-09	2.24e-07	LAPTM5	DOWN
	ENSG00000159167	426.026	-3.33018	0.184011	-18.0977	3.32e-73	1.43e-69	STC1	DOWN
	ENSG00000197959	17.0914	-3.31316	0.898961	-3.68554	0.000228217	0.00348765	DNM3	DOWN
	ENSG00000137673	43.252	-3.27869	0.555431	-5.90296	3.57e-09	1.97e-07	MMP7	DOWN
	ENSG00000157445	12.9678	-3.20947	1.04394	-3.07437	0.00210947	0.0225289	CACNA2D3	DOWN
	ENSG00000177283	11.3687	-3.20557	1.089	-2.9436	0.00324417	0.0319335	FZD8	DOWN
	ENSG00000135083	37.4155	-3.0704	0.585181	-5.24692	1.55e-07	5.98e-06	CCNJL	DOWN
	ENSG00000144355	21.3362	-3.01461	0.771107	-3.90945	9.25e-05	0.00164025	DLX1	DOWN
	ENSG00000135925	67.1715	-2.99936	0.43299	-6.9271	4.3e-12	3.8e-10	WNT10A	DOWN
	ENSG00000137868	21.8707	-2.9835	0.75246	-3.965	7.34e-05	0.00133245	STRA6	DOWN
	ENSG00000106070	26.284	-2.9599	0.684898	-4.32167	1.55e-05	0.000350426	GRB10	DOWN
	ENSG00000131773	38.9908	-2.92307	0.561558	-5.20527	1.94e-07	7.31e-06	KHDRBS3	DOWN
	ENSG00000167157	15.9086	-2.90538	0.872225	-3.331	0.000865349	0.0108854	PRRX2	DOWN
	ENSG00000144063	16.0752	-2.85582	0.877022	-3.25627	0.00112887	0.0134473	MALL	DOWN
	ENSG00000134470	26.0984	-2.81035	0.677177	-4.1501	3.32e-05	0.000682808	IL15RA	DOWN
	ENSG00000187720	23.5599	-2.77448	0.711464	-3.89968	9.63e-05	0.00169631	THSD4	DOWN
	ENSG00000120833	32.7707	-2.75744	0.600358	-4.59299	4.37e-06	0.000117583	SOCS2	DOWN
	ENSG00000164690	34.3129	-2.72781	0.589366	-4.62839	3.69e-06	0.000101492	SHH	DOWN
	ENSG00000176692	20.0626	-2.72642	0.76169	-3.57944	0.000344331	0.00501353	FOXC2	DOWN
	ENSG00000178150	19.0178	-2.71841	0.812238	-3.34682	0.000817451	0.010394	ZNF114	DOWN
	ENSG00000171303	29.0401	-2.71234	0.648924	-4.17976	2.92e-05	0.000614554	KCNK3	DOWN
	ENSG00000158716	26.8682	-2.70073	0.664214	-4.06605	4.78e-05	0.000932145	DUSP23	DOWN
	ENSG00000140511	48.1423	-2.69974	0.489529	-5.51498	3.49e-08	1.54e-06	HAPLN3	DOWN
	ENSG00000113580	16.1284	-2.65333	0.852282	-3.11321	0.00185064	0.0202149	NR3C1	DOWN
	ENSG00000170873	19.6763	-2.62112	0.764388	-3.42905	0.0006057	0.00811605	MTSS1	DOWN
	ENSG00000176658	86.203	-2.60398	0.364265	-7.14858	8.77e-13	8.28e-11	MYO1D	DOWN
	ENSG00000019505	17.5981	-2.59389	0.812564	-3.19223	0.00141181	0.0161435	SYT13	DOWN
	ENSG00000144152	21.6051	-2.49135	0.721755	-3.45179	0.000556882	0.00755896	FBLN7	DOWN
	ENSG00000185008	19.1953	-2.44994	0.759083	-3.2275	0.00124876	0.0146679	ROBO2	DOWN
	ENSG00000057294	68.4253	-2.43742	0.40501	-6.01816	1.76e-09	1.03e-07	PKP2	DOWN
	ENSG00000023445	174.333	-2.41948	0.262469	-9.21813	3.02e-20	5.45e-18	BIRC3	DOWN
	ENSG00000272636	32.2623	-2.33269	0.575233	-4.0552	5.01e-05	0.000969163	DOC2B	DOWN
	ENSG00000041982	32.6059	-2.32318	0.611245	-3.80073	0.00014427	0.00237284	TNC	DOWN
	ENSG00000057704	17.2616	-2.31788	0.801914	-2.89044	0.00384702	0.036804	TMCC3	DOWN
	ENSG00000134070	17.5924	-2.30262	0.774095	-2.9746	0.0029337	0.0294143	IRAK2	DOWN
	ENSG00000105810	42.2729	-2.28048	0.537385	-4.24365	2.2e-05	0.000475208	CDK6	DOWN
	ENSG00000166401	17.7177	-2.22587	0.778796	-2.85809	0.00426203	0.039689	SERPINB8	DOWN
	ENSG00000116285	123.187	-2.21891	0.308348	-7.19612	6.2e-13	5.9e-11	ERRFI1	DOWN
	ENSG00000261780	223.537	-2.18889	0.222592	-9.83364	8.06e-23	1.9e-20	LINC02582	DOWN
	ENSG00000160886	38.1374	-2.18436	0.525218	-4.15896	3.2e-05	0.00066317	LY6K	DOWN
	ENSG00000111799	225.29	-2.17782	0.235404	-9.2514	2.22e-20	4.1e-18	COL12A1	DOWN
	ENSG00000197046	41.2764	-2.16779	0.526637	-4.1163	3.85e-05	0.000769059	SIGLEC15	DOWN
	ENSG00000104856	85.2244	-2.16755	0.371755	-5.83058	5.52e-09	2.97e-07	RELB	DOWN
	ENSG00000196581	21.7774	-2.15728	0.706174	-3.05488	0.00225149	0.0238099	AJAP1	DOWN
	ENSG00000184371	43.0019	-2.11697	0.510446	-4.1473	3.36e-05	0.000689022	CSF1	DOWN
	ENSG00000140545	372.607	-2.11438	0.383283	-5.51651	3.46e-08	1.54e-06	MFGE8	DOWN
	ENSG00000142871	887.581	-2.1033	0.286818	-7.33322	2.25e-13	2.19e-11	CCN1	DOWN
	ENSG00000104783	82.9453	-2.09968	0.370303	-5.67017	1.43e-08	6.87e-07	KCNN4	DOWN
	ENSG00000089250	48.7381	-2.09259	0.465109	-4.49913	6.82e-06	0.000173174	NOS1	DOWN
	ENSG00000100342	77.9358	-2.06525	0.370621	-5.57242	2.51e-08	1.15e-06	APOL1	DOWN
	ENSG00000140465	91.7119	-2.03113	0.354253	-5.73355	9.83e-09	5.01e-07	CYP1A1	DOWN
	ENSG00000106366	29.5507	-2.01858	0.600259	-3.36285	0.000771422	0.00992062	SERPINE1	DOWN
	ENSG00000111424	26.3663	-1.98568	0.639789	-3.10364	0.00191155	0.0208066	VDR	DOWN
	ENSG00000154764	194.666	-1.97522	0.235287	-8.39496	4.66e-17	6.63e-15	WNT7A	DOWN
	ENSG00000118515	52.9411	-1.95998	0.438086	-4.47395	7.68e-06	0.000191877	SGK1	DOWN
	ENSG00000156427	536.562	-1.95665	0.14816	-13.2063	8.07e-40	6.96e-37	FGF18	DOWN
	ENSG00000167600	229.134	-1.94036	0.211605	-9.16973	4.74e-20	8.41e-18	CYP2S1	DOWN
	ENSG00000164574	862.609	-1.92016	0.120383	-15.9504	2.83e-57	4.07e-54	GALNT10	DOWN
	ENSG00000128965	21.8094	-1.9097	0.677585	-2.81839	0.00482647	0.043688	CHAC1	DOWN
	ENSG00000145632	382.507	-1.90145	0.164347	-11.5698	5.86e-31	2.71e-28	PLK2	DOWN
	ENSG00000119630	29.3987	-1.89701	0.580634	-3.26713	0.00108644	0.0130212	PGF	DOWN
	ENSG00000152784	31.0317	-1.89542	0.571693	-3.31545	0.000914949	0.0113707	PRDM8	DOWN
	ENSG00000117318	1247.55	-1.86876	0.114674	-16.2963	1.05e-59	2.16e-56	ID3	DOWN
	ENSG00000184613	24.7293	-1.86291	0.630685	-2.95379	0.00313894	0.0310298	NELL2	DOWN
	ENSG00000171889	32.9213	-1.8626	0.559065	-3.33164	0.000863354	0.0108709	MIR31HG	DOWN
	ENSG00000166387	42.108	-1.81974	0.48579	-3.74595	0.000179714	0.00287543	PPFIBP2	DOWN
	ENSG00000169903	29.4659	-1.81638	0.590654	-3.07521	0.00210356	0.0225122	TM4SF4	DOWN
	ENSG00000115738	484.445	-1.81201	0.154036	-11.7635	6.02e-32	3.39e-29	ID2	DOWN
	ENSG00000197408	149.182	-1.79901	0.269273	-6.68099	2.37e-11	1.82e-09	CYP2B6	DOWN
	ENSG00000172201	321.422	-1.79159	0.179162	-9.99986	1.53e-23	3.87e-21	ID4	DOWN
	ENSG00000078124	277.928	-1.78204	0.22923	-7.774	7.6e-15	8.79e-13	ACER3	DOWN
	ENSG00000176092	25.6444	-1.78164	0.622642	-2.86143	0.0042174	0.039482	CRYBG2	DOWN
	ENSG00000275342	293.365	-1.78135	0.186869	-9.53258	1.53e-21	3.2e-19	PRAG1	DOWN
	ENSG00000171867	148.374	-1.7573	0.2597	-6.76666	1.32e-11	1.05e-09	PRNP	DOWN
	ENSG00000171223	112.072	-1.7553	0.305321	-5.74904	8.98e-09	4.61e-07	JUNB	DOWN
	ENSG00000133101	65.6177	-1.74176	0.387501	-4.49485	6.96e-06	0.000176347	CCNA1	DOWN
	ENSG00000141682	37.8579	-1.72807	0.510542	-3.38477	0.000712374	0.00927663	PMAIP1	DOWN
	ENSG00000138829	349.422	-1.72735	0.176266	-9.79967	1.13e-22	2.61e-20	FBN2	DOWN
	ENSG00000026508	453.22	-1.70279	0.159161	-10.6985	1.03e-26	3.62e-24	CD44	DOWN
	ENSG00000178695	42.5799	-1.69046	0.481645	-3.50976	0.000448512	0.00629668	KCTD12	DOWN
	ENSG00000163297	93.055	-1.68597	0.325205	-5.18434	2.17e-07	8.04e-06	ANTXR2	DOWN
	ENSG00000169247	81.6414	-1.67636	0.366252	-4.57706	4.72e-06	0.000124565	SH3TC2	DOWN
	ENSG00000122547	90.9014	-1.65777	0.327015	-5.0694	3.99e-07	1.38e-05	EEPD1	DOWN
	ENSG00000151090	64.1933	-1.65268	0.390827	-4.22867	2.35e-05	0.000504607	THRB	DOWN
	ENSG00000197442	86.0363	-1.64439	0.337114	-4.87784	1.07e-06	3.35e-05	MAP3K5	DOWN
	ENSG00000123700	39.2465	-1.63575	0.523634	-3.12384	0.00178507	0.0196814	KCNJ2	DOWN
	ENSG00000115963	134.957	-1.62034	0.290197	-5.58359	2.36e-08	1.08e-06	RND3	DOWN
	ENSG00000236609	30.7446	-1.60991	0.580046	-2.77548	0.00551198	0.0483381	ZNF853	DOWN
	ENSG00000124126	88.5572	-1.60231	0.351437	-4.55931	5.13e-06	0.000134207	PREX1	DOWN
	ENSG00000147573	97.7101	-1.59708	0.318581	-5.0131	5.36e-07	1.82e-05	TRIM55	DOWN
	ENSG00000119125	811.758	-1.58613	0.114618	-13.8385	1.49e-43	1.61e-40	GDA	DOWN
	ENSG00000155850	550.2	-1.58497	0.140476	-11.2829	1.59e-29	7.12e-27	SLC26A2	DOWN
	ENSG00000177494	111.439	-1.55164	0.29337	-5.28902	1.23e-07	4.87e-06	ZBED2	DOWN
	ENSG00000099860	96.3781	-1.54622	0.315736	-4.8972	9.72e-07	3.09e-05	GADD45B	DOWN
	ENSG00000187634	60.2466	-1.54516	0.437438	-3.53228	0.000411991	0.00585462	SAMD11	DOWN
	ENSG00000172985	50.2652	-1.53632	0.461116	-3.33175	0.000863002	0.0108709	SH3RF3	DOWN
	ENSG00000168874	90.7702	-1.51896	0.332407	-4.56959	4.89e-06	0.000128303	ATOH8	DOWN
	ENSG00000169908	2703.75	-1.50055	0.0804214	-18.6586	1.07e-77	1.39e-73	TM4SF1	DOWN
	ENSG00000139289	88.081	-1.43531	0.345598	-4.15313	3.28e-05	0.000674905	PHLDA1	DOWN
	ENSG00000003096	113.6	-1.43163	0.29501	-4.85283	1.22e-06	3.77e-05	KLHL13	DOWN
	ENSG00000181649	163.732	-1.43078	0.242367	-5.90336	3.56e-09	1.97e-07	PHLDA2	DOWN
	ENSG00000253368	930.261	-1.42862	0.114889	-12.4347	1.69e-35	1.22e-32	TRNP1	DOWN
	ENSG00000105329	318.847	-1.42855	0.177356	-8.05468	7.97e-16	1.02e-13	TGFB1	DOWN
	ENSG00000171617	56.8092	-1.42847	0.409806	-3.48573	0.000490799	0.00681641	ENC1	DOWN
	ENSG00000187678	597.866	-1.41333	0.138834	-10.18	2.44e-24	6.85e-22	SPRY4	DOWN
	ENSG00000171316	139.267	-1.40686	0.263633	-5.33643	9.48e-08	3.8e-06	CHD7	DOWN
	ENSG00000010818	130.205	-1.40398	0.272376	-5.15457	2.54e-07	9.32e-06	HIVEP2	DOWN
	ENSG00000153162	51.3189	-1.38875	0.426798	-3.25387	0.00113844	0.0135441	BMP6	DOWN
	ENSG00000088826	47.0754	-1.36196	0.444677	-3.0628	0.00219275	0.0233029	SMOX	DOWN
	ENSG00000095637	90.9756	-1.36145	0.328184	-4.14845	3.35e-05	0.00068666	SORBS1	DOWN
	ENSG00000004399	657.902	-1.36093	0.124955	-10.8914	1.27e-27	4.65e-25	PLXND1	DOWN
	ENSG00000142627	1294.12	-1.35447	0.094185	-14.3809	6.82e-47	8.02e-44	EPHA2	DOWN
	ENSG00000078269	52.8383	-1.34662	0.420485	-3.20255	0.00136217	0.0157428	SYNJ2	DOWN
	ENSG00000153208	175.15	-1.34244	0.232179	-5.78191	7.39e-09	3.84e-07	MERTK	DOWN
	ENSG00000232677	141.752	-1.33733	0.25769	-5.18969	2.11e-07	7.86e-06	LINC00665	DOWN
	ENSG00000177556	300.871	-1.33433	0.194018	-6.87734	6.1e-12	5.03e-10	ATOX1	DOWN
	ENSG00000050344	390.652	-1.33197	0.157672	-8.4477	2.97e-17	4.37e-15	NFE2L3	DOWN
	ENSG00000143801	44.4262	-1.32576	0.462282	-2.86787	0.00413249	0.0388461	PSEN2	DOWN
	ENSG00000155629	52.2116	-1.32377	0.422481	-3.13331	0.00172845	0.0191879	PIK3AP1	DOWN
	ENSG00000134531	1434.92	-1.32021	0.0877825	-15.0395	4.05e-51	5.24e-48	EMP1	DOWN
	ENSG00000188042	237.079	-1.31123	0.205763	-6.37252	1.86e-10	1.27e-08	ARL4C	DOWN
	ENSG00000147010	113.71	-1.30767	0.28898	-4.52511	6.04e-06	0.000155893	SH3KBP1	DOWN
	ENSG00000188766	93.2772	-1.29856	0.331341	-3.91909	8.89e-05	0.00158474	SPRED3	DOWN
	ENSG00000173210	51.9591	-1.29842	0.434166	-2.99062	0.00278415	0.0281547	ABLIM3	DOWN
	ENSG00000120889	589.001	-1.29672	0.131358	-9.87162	5.53e-23	1.35e-20	TNFRSF10B	DOWN
	ENSG00000119771	64.8549	-1.29618	0.387409	-3.34576	0.000820575	0.0104235	KLHL29	DOWN
	ENSG00000170545	90.8625	-1.29122	0.344886	-3.74389	0.000181192	0.00289112	SMAGP	DOWN
	ENSG00000105677	526.458	-1.29095	0.137392	-9.39613	5.66e-21	1.09e-18	TMEM147	DOWN
	ENSG00000158555	85.9336	-1.29081	0.329034	-3.92301	8.74e-05	0.0015613	GDPD5	DOWN
	ENSG00000022556	318.978	-1.2904	0.173575	-7.43428	1.05e-13	1.08e-11	NLRP2	DOWN
	ENSG00000109654	88.7823	-1.29027	0.327307	-3.94207	8.08e-05	0.00145025	TRIM2	DOWN
	ENSG00000198729	89.5214	-1.28849	0.351731	-3.6633	0.000248991	0.00376952	PPP1R14C	DOWN
	ENSG00000105825	146.269	-1.27989	0.258784	-4.94577	7.58e-07	2.46e-05	TFPI2	DOWN
	ENSG00000135678	73.615	-1.27856	0.354321	-3.60848	0.000308002	0.00453558	CPM	DOWN
	ENSG00000167601	1270	-1.27595	0.108554	-11.754	6.74e-32	3.63e-29	AXL	DOWN
	ENSG00000177103	221.32	-1.27523	0.224577	-5.67838	1.36e-08	6.64e-07	DSCAML1	DOWN
	ENSG00000167291	71.4141	-1.26581	0.365696	-3.46139	0.000537396	0.00733761	TBC1D16	DOWN
	ENSG00000162104	223.75	-1.26492	0.212262	-5.95927	2.53e-09	1.44e-07	ADCY9	DOWN
	ENSG00000196189	165.634	-1.25843	0.246223	-5.11091	3.21e-07	1.14e-05	SEMA4A	DOWN
	ENSG00000198959	1983.01	-1.25758	0.0772011	-16.2897	1.17e-59	2.16e-56	TGM2	DOWN
	ENSG00000180730	212.042	-1.25378	0.23171	-5.41098	6.27e-08	2.59e-06	SHISA2	DOWN
	ENSG00000149150	78.1595	-1.25209	0.351595	-3.56118	0.000369193	0.00532757	SLC43A1	DOWN
	ENSG00000100033	466.33	-1.25089	0.147346	-8.48945	2.08e-17	3.09e-15	PRODH	DOWN
	ENSG00000131069	387.91	-1.23823	0.183873	-6.73419	1.65e-11	1.29e-09	ACSS2	DOWN
	ENSG00000099282	204.699	-1.23246	0.223631	-5.51115	3.57e-08	1.56e-06	TSPAN15	DOWN
	ENSG00000117148	47.1385	-1.23228	0.445064	-2.76877	0.00562685	0.0491457	ACTL8	DOWN
	ENSG00000197457	159.848	-1.22826	0.273677	-4.48799	7.19e-06	0.000180996	STMN3	DOWN
	ENSG00000100292	58.6475	-1.21732	0.396677	-3.06879	0.00214926	0.0228971	HMOX1	DOWN
	ENSG00000125968	2045.74	-1.21104	0.09808	-12.3474	5.03e-35	3.43e-32	ID1	DOWN
	ENSG00000168453	502.902	-1.20813	0.143342	-8.42831	3.51e-17	5.1e-15	HR	DOWN
	ENSG00000128342	164.388	-1.20727	0.24203	-4.98808	6.1e-07	2.03e-05	LIF	DOWN
	ENSG00000169047	85.5204	-1.20328	0.328778	-3.65985	0.00025236	0.00381161	IRS1	DOWN
	ENSG00000140600	162.507	-1.19595	0.255118	-4.68782	2.76e-06	7.82e-05	SH3GL3	DOWN
	ENSG00000183386	70.5766	-1.18625	0.360549	-3.29011	0.00100148	0.012241	FHL3	DOWN
	ENSG00000163235	105.231	-1.18619	0.298517	-3.97362	7.08e-05	0.00129243	TGFA	DOWN
	ENSG00000077150	568.472	-1.1859	0.133594	-8.87695	6.87e-19	1.14e-16	NFKB2	DOWN
	ENSG00000166833	285.456	-1.1839	0.183548	-6.45011	1.12e-10	7.86e-09	NAV2	DOWN
	ENSG00000243566	162.455	-1.17841	0.242927	-4.85088	1.23e-06	3.8e-05	UPK3B	DOWN
	ENSG00000077063	128.538	-1.17123	0.271277	-4.31747	1.58e-05	0.000356536	CTTNBP2	DOWN
	ENSG00000164171	332.748	-1.17041	0.173807	-6.73395	1.65e-11	1.29e-09	ITGA2	DOWN
	ENSG00000089327	650.417	-1.16486	0.127123	-9.16326	5.04e-20	8.81e-18	FXYD5	DOWN
	ENSG00000101000	95.351	-1.15906	0.310178	-3.73677	0.000186397	0.00294593	PROCR	DOWN
	ENSG00000164687	68.0011	-1.15439	0.36724	-3.14344	0.00166977	0.0186806	FABP5	DOWN
	ENSG00000156113	291.771	-1.14957	0.183133	-6.27723	3.45e-10	2.23e-08	KCNMA1	DOWN
	ENSG00000122861	74.6074	-1.148	0.351004	-3.27063	0.00107308	0.0128968	PLAU	DOWN
	ENSG00000105281	1077.56	-1.14561	0.117689	-9.73427	2.15e-22	4.89e-20	SLC1A5	DOWN
	ENSG00000144136	531.321	-1.13934	0.142095	-8.01815	1.07e-15	1.35e-13	SLC20A1	DOWN
	ENSG00000178980	504.389	-1.1298	0.144949	-7.79445	6.47e-15	7.61e-13	SELENOW	DOWN
	ENSG00000182985	168.41	-1.1286	0.237394	-4.75411	1.99e-06	5.96e-05	CADM1	DOWN
	ENSG00000188707	58.4736	-1.11901	0.397809	-2.81292	0.00490936	0.0442834	ZBED6CL	DOWN
	ENSG00000105173	156.038	-1.11901	0.244054	-4.58507	4.54e-06	0.000121455	CCNE1	DOWN
	ENSG00000120437	566.029	-1.11725	0.134686	-8.29521	1.08e-16	1.49e-14	ACAT2	DOWN
	ENSG00000132031	133.297	-1.11645	0.267248	-4.17759	2.95e-05	0.000619081	MATN3	DOWN
	ENSG00000196878	96.1124	-1.11169	0.30947	-3.59226	0.000327829	0.00478941	LAMB3	DOWN
	ENSG00000188641	242.139	-1.0976	0.197879	-5.54683	2.91e-08	1.31e-06	DPYD	DOWN
	ENSG00000138166	147.389	-1.07826	0.252688	-4.26715	1.98e-05	0.000432895	DUSP5	DOWN
	ENSG00000115641	169.8	-1.07503	0.240421	-4.47144	7.77e-06	0.000193772	FHL2	DOWN
	ENSG00000104635	416.876	-1.07389	0.151475	-7.08955	1.35e-12	1.26e-10	SLC39A14	DOWN
	ENSG00000163975	73.0417	-1.07376	0.355109	-3.02375	0.00249662	0.0259777	MELTF	DOWN
	ENSG00000173706	171.602	-1.06857	0.236299	-4.5221	6.12e-06	0.000157249	HEG1	DOWN
	ENSG00000108846	557.016	-1.06562	0.142342	-7.48637	7.08e-14	7.7e-12	ABCC3	DOWN
	ENSG00000005884	4329.35	-1.06522	0.0665162	-16.0145	1.01e-57	1.64e-54	ITGA3	DOWN
	ENSG00000175324	103.357	-1.0622	0.301983	-3.51741	0.000435777	0.00614455	LSM1	DOWN
	ENSG00000132688	213.725	-1.06213	0.212029	-5.00935	5.46e-07	1.86e-05	NES	DOWN
	ENSG00000072954	74.7607	-1.05686	0.350261	-3.01734	0.00255001	0.0264059	TMEM38A	DOWN
	ENSG00000156011	175.164	-1.05101	0.234637	-4.47931	7.49e-06	0.000187484	PSD3	DOWN
	ENSG00000139044	143.557	-1.04816	0.257543	-4.06986	4.7e-05	0.000921181	B4GALNT3	DOWN
	ENSG00000136840	272.112	-1.04284	0.185715	-5.61528	1.96e-08	9.19e-07	ST6GALNAC4	DOWN
	ENSG00000164078	175.199	-1.0326	0.241274	-4.27978	1.87e-05	0.00041323	MST1R	DOWN
	ENSG00000006062	794.755	-1.02279	0.113845	-8.98408	2.61e-19	4.44e-17	MAP3K14	DOWN
	ENSG00000106484	202.176	-1.01344	0.21478	-4.71849	2.38e-06	6.93e-05	MEST	DOWN
	ENSG00000163874	68.8485	-1.01329	0.363084	-2.7908	0.00525786	0.0467751	ZC3H12A	DOWN
	ENSG00000175592	424.98	-1.01001	0.160597	-6.28909	3.19e-10	2.1e-08	FOSL1	DOWN
	ENSG00000024422	446.494	-1.00998	0.145936	-6.92067	4.5e-12	3.91e-10	EHD2	DOWN
	ENSG00000120738	200.771	-1.00888	0.226669	-4.45088	8.55e-06	0.000209253	EGR1	DOWN
	ENSG00000143878	289.634	-1.00328	0.188612	-5.31927	1.04e-07	4.14e-06	RHOB	DOWN
	ENSG00000103811	807.813	-1.00275	0.111368	-9.00391	2.18e-19	3.76e-17	CTSH	DOWN
	ENSG00000184349	254.06	-1.00121	0.19576	-5.11449	3.15e-07	1.12e-05	EFNA5	DOWN
