# Supplementary material for: A negatively charged region within carboxy-terminal domain maintains proper CTCF DNA binding
Source: iScience. 2024 Nov 22;27(12):111452. doi: 10.1016/j.isci.2024.111452 (PMC11667065; doi:10.1016/j.isci.2024.111452)
Supplement: Table S3. Up-regulated genes upon CT116 deletion, related to Figure S3 [file mmc4.xlsx]

## Sheet: Table S3. Up-regulated genes up
	Table S3. Up-regulated genes upon CT116 deletion. Related to Figure S3.
	ENSEMBL	baseMean	log2FoldChange	lfcSE	stat	pvalue	padj	SYMBOL	change
	ENSG00000189057	15.5248	7.40286	1.5488	4.77975	1.76e-06	1.47e-05	FAM111B	UP
	ENSG00000167555	14.7409	7.32867	1.55081	4.72572	2.29e-06	1.9e-05	ZNF528	UP
	ENSG00000269900	12.4951	7.09016	1.57101	4.51312	6.39e-06	4.88e-05	RMRP	UP
	ENSG00000154930	9.46541	6.69045	1.6111	4.15272	3.29e-05	0.000219557	ACSS1	UP
	ENSG00000109265	8.95289	6.61058	1.62095	4.07821	4.54e-05	0.00029559	CRACD	UP
	ENSG00000184254	8.51606	6.53655	1.63865	3.98899	6.64e-05	0.000418808	ALDH1A3	UP
	ENSG00000133454	8.09327	6.46843	1.66284	3.88999	0.000100247	0.000607972	MYO18B	UP
	ENSG00000110427	19.3819	6.26271	1.51187	4.14236	3.44e-05	0.000228795	KIAA1549L	UP
	ENSG00000144583	6.99363	6.25315	1.67989	3.72235	0.000197378	0.00114215	MARCHF4	UP
	ENSG00000142619	6.51139	6.14943	1.7035	3.60988	0.000306343	0.00169938	PADI3	UP
	ENSG00000133863	53.1945	6.13619	0.882136	6.95606	3.5e-12	6.07e-11	TEX15	UP
	ENSG00000012124	6.4357	6.13556	1.70107	3.60689	0.000309888	0.00171649	CD22	UP
	ENSG00000104059	183.595	5.79991	0.42817	13.5458	8.39e-42	7.39e-40	FAM189A1	UP
	ENSG00000152377	4.94355	5.7553	1.79149	3.21258	0.00131549	0.00625763	SPOCK1	UP
	ENSG00000077942	13.1898	5.70115	1.55104	3.6757	0.000237194	0.0013531	FBLN1	UP
	ENSG00000102078	10.8986	5.42181	1.57731	3.43738	0.000587373	0.00305249	SLC25A14	UP
	ENSG00000152661	58.9849	5.26865	0.651334	8.08902	6.01e-16	1.45e-14	GJA1	UP
	ENSG00000142623	26.0166	5.08292	0.930765	5.46101	4.73e-08	5.14e-07	PADI1	UP
	ENSG00000251322	29.4355	4.83211	0.821456	5.88237	4.04e-09	5.03e-08	SHANK3	UP
	ENSG00000178150	35.4525	4.78226	0.735899	6.49853	8.11e-11	1.23e-09	ZNF114	UP
	ENSG00000128656	13.6864	4.72687	1.17141	4.03519	5.46e-05	0.000350892	CHN1	UP
	ENSG00000183018	629.385	4.60232	0.165654	27.7827	7.02e-170	3.87e-167	SPNS2	UP
	ENSG00000166394	6.18106	4.57972	1.69893	2.69565	0.00702524	0.0268465	CYB5R2	UP
	ENSG00000083290	81.1404	4.56184	1.30242	3.50258	0.000460772	0.00245103	ULK2	UP
	ENSG00000073792	754.1	4.47829	0.147671	30.3261	5.19e-202	3.09e-199	IGF2BP2	UP
	ENSG00000144355	11.2424	4.42292	1.2112	3.65167	0.000260537	0.00146937	DLX1	UP
	ENSG00000186854	33.4494	4.42231	0.693659	6.37534	1.83e-10	2.63e-09	TRABD2A	UP
	ENSG00000186854	33.4494	4.42231	0.693659	6.37534	1.83e-10	2.63e-09	LOC105374836	UP
	ENSG00000196208	77.3433	4.4061	0.452669	9.73359	2.17e-22	8.01e-21	GREB1	UP
	ENSG00000198429	16.3857	4.39076	0.984043	4.46196	8.12e-06	6.1e-05	ZNF69	UP
	ENSG00000164099	14.9239	4.24876	0.998766	4.25401	2.1e-05	0.000145619	PRSS12	UP
	ENSG00000100558	9.69216	4.20678	1.23377	3.40969	0.000650363	0.00334829	PLEK2	UP
	ENSG00000121413	33.941	4.2053	0.65801	6.39093	1.65e-10	2.4e-09	ZSCAN18	UP
	ENSG00000189056	28.2521	4.16915	0.714226	5.8373	5.31e-09	6.51e-08	RELN	UP
	ENSG00000049323	27.5541	4.12525	0.711435	5.7985	6.69e-09	8.12e-08	LTBP1	UP
	ENSG00000109099	9.03183	4.10573	1.27988	3.20792	0.00133701	0.00634983	PMP22	UP
	ENSG00000164690	54.2067	4.10082	0.504047	8.13579	4.09e-16	9.99e-15	SHH	UP
	ENSG00000162849	263.248	4.08015	0.227517	17.9334	6.47e-72	1.12e-69	KIF26B	UP
	ENSG00000198223	27.3916	3.88584	0.690037	5.63135	1.79e-08	2.04e-07	CSF2RA	UP
	ENSG00000148677	19.2624	3.85552	0.814256	4.73503	2.19e-06	1.82e-05	ANKRD1	UP
	ENSG00000132874	7.53472	3.80716	1.31944	2.88543	0.00390883	0.0162023	SLC14A2	UP
	ENSG00000185306	18.1046	3.76224	0.814284	4.6203	3.83e-06	3.05e-05	C12orf56	UP
	ENSG00000166532	111.206	3.74259	0.326939	11.4474	2.42e-30	1.36e-28	RIMKLB	UP
	ENSG00000176463	70.1854	3.71273	0.408442	9.08998	9.91e-20	3.03e-18	SLCO3A1	UP
	ENSG00000171208	20.4277	3.66655	0.754436	4.85998	1.17e-06	1.01e-05	NETO2	UP
	ENSG00000196581	44.079	3.66116	0.513152	7.13466	9.7e-13	1.78e-11	AJAP1	UP
	ENSG00000187720	114.86	3.65473	0.316888	11.5332	8.98e-31	5.18e-29	THSD4	UP
	ENSG00000140848	33.7678	3.6535	0.581424	6.28371	3.31e-10	4.65e-09	CPNE2	UP
	ENSG00000075618	400.287	3.61724	0.17042	21.2255	5.56e-100	1.66e-97	FSCN1	UP
	ENSG00000086506	6.54243	3.59792	1.36392	2.63792	0.0083417	0.0310648	HBQ1	UP
	ENSG00000250366	6.44912	3.56774	1.35942	2.62445	0.00867885	0.0321601	TUNAR	UP
	ENSG00000236609	73.3741	3.5598	0.38797	9.17545	4.5e-20	1.42e-18	ZNF853	UP
	ENSG00000169129	28.2545	3.54438	0.628817	5.63659	1.73e-08	1.98e-07	AFAP1L2	UP
	ENSG00000139915	21.6804	3.51995	0.714566	4.92599	8.39e-07	7.44e-06	MDGA2	UP
	ENSG00000153404	224.036	3.50265	0.217734	16.0868	3.16e-58	4.43e-56	PLEKHG4B	UP
	ENSG00000112562	18.3045	3.50164	0.779245	4.49363	7e-06	5.31e-05	SMOC2	UP
	ENSG00000250072	5.98202	3.44751	1.38495	2.48927	0.0128004	0.0448119	SH3TC2-DT	UP
	ENSG00000168461	8.84931	3.44699	1.12896	3.05323	0.00226392	0.0101072	RAB31	UP
	ENSG00000108679	357.707	3.37892	0.168498	20.0531	1.9e-89	4.87e-87	LGALS3BP	UP
	ENSG00000026508	1109.81	3.34265	0.0943921	35.4124	1.1e-274	9.65e-272	CD44	UP
	ENSG00000187800	21.9826	3.33567	0.691897	4.82106	1.43e-06	1.22e-05	PEAR1	UP
	ENSG00000160216	24.6176	3.32111	0.639996	5.18927	2.11e-07	2.07e-06	AGPAT3	UP
	ENSG00000100077	51.4046	3.28564	0.774694	4.24121	2.22e-05	0.000153317	GRK3	UP
	ENSG00000267121	53.2367	3.27534	0.439935	7.44505	9.69e-14	1.93e-12	FMNL1-DT	UP
	ENSG00000183196	7.76729	3.2449	1.19126	2.72391	0.0064514	0.0250469	CHST6	UP
	ENSG00000081052	114.753	3.24268	0.292346	11.0919	1.37e-28	7.27e-27	COL4A4	UP
	ENSG00000169213	57.8099	3.18362	0.409617	7.77219	7.71e-15	1.71e-13	RAB3B	UP
	ENSG00000115457	102.666	3.18124	0.305353	10.4182	2.05e-25	9.21e-24	IGFBP2	UP
	ENSG00000100867	501.683	3.16503	0.137809	22.9668	1e-116	3.55e-114	DHRS2	UP
	ENSG00000181690	9.48456	3.09726	1.01861	3.04069	0.00236038	0.0104844	PLAG1	UP
	ENSG00000176678	28.2368	3.08268	0.576345	5.34867	8.86e-08	9.24e-07	FOXL1	UP
	ENSG00000136574	53.0734	3.05394	0.422342	7.23097	4.8e-13	9.07e-12	GATA4	UP
	ENSG00000240694	36.4123	3.03174	0.507079	5.97885	2.25e-09	2.88e-08	PNMA2	UP
	ENSG00000101230	15.8015	3.02064	0.774461	3.90031	9.61e-05	0.000585533	ISM1	UP
	ENSG00000223802	11.2296	2.99931	0.911053	3.29213	0.000994312	0.00487304	CERS1	UP
	ENSG00000145908	93.3372	2.98973	0.310895	9.61653	6.81e-22	2.44e-20	ZNF300	UP
	ENSG00000087303	64.2419	2.97958	0.377934	7.88385	3.17e-15	7.24e-14	NID2	UP
	ENSG00000144152	91.488	2.95491	0.313922	9.41288	4.83e-21	1.65e-19	FBLN7	UP
	ENSG00000149256	176.932	2.91493	0.229676	12.6915	6.59e-37	4.88e-35	TENM4	UP
	ENSG00000183665	10.6414	2.91455	0.927245	3.14324	0.00167091	0.00773817	TRMT12	UP
	ENSG00000137726	29.534	2.90434	0.545183	5.32727	9.97e-08	1.03e-06	FXYD6	UP
	ENSG00000237515	109.433	2.89362	0.288893	10.0162	1.29e-23	5.11e-22	SHISA9	UP
	ENSG00000154127	170.276	2.79561	0.223463	12.5104	6.55e-36	4.58e-34	UBASH3B	UP
	ENSG00000139289	179.162	2.77001	0.218096	12.7009	5.85e-37	4.37e-35	PHLDA1	UP
	ENSG00000176692	25.0661	2.75047	0.582788	4.71951	2.36e-06	1.95e-05	FOXC2	UP
	ENSG00000221923	32.0082	2.7177	0.510029	5.32852	9.9e-08	1.03e-06	ZNF880	UP
	ENSG00000214711	7.47989	2.71044	1.09115	2.48403	0.0129905	0.045339	CAPN14	UP
	ENSG00000159753	16.6848	2.68198	0.7102	3.77637	0.000159129	0.000933889	CARMIL2	UP
	ENSG00000134954	499.422	2.67208	0.127183	21.0097	5.34e-98	1.47e-95	ETS1	UP
	ENSG00000168070	9.17707	2.66162	0.979074	2.71851	0.00655774	0.0254001	MAJIN	UP
	ENSG00000154237	12.6292	2.63667	0.824434	3.19816	0.00138306	0.0065456	LRRK1	UP
	ENSG00000157510	394.026	2.6227	0.142769	18.3703	2.27e-75	4.18e-73	AFAP1L1	UP
	ENSG00000101825	126.335	2.62105	0.252072	10.398	2.53e-25	1.13e-23	MXRA5	UP
	ENSG00000173068	73.043	2.5823	0.329248	7.84301	4.4e-15	9.91e-14	BNC2	UP
	ENSG00000171303	27.8697	2.57913	0.539327	4.78212	1.73e-06	1.46e-05	KCNK3	UP
	ENSG00000122861	135.582	2.57876	0.242213	10.6467	1.81e-26	8.71e-25	PLAU	UP
	ENSG00000166473	38.1035	2.57847	0.465012	5.54495	2.94e-08	3.28e-07	PKD1L2	UP
	ENSG00000184635	20.8897	2.57683	0.625721	4.11818	3.82e-05	0.000251934	ZNF93	UP
	ENSG00000169031	10.3994	2.57092	0.89927	2.8589	0.00425119	0.0174802	COL4A3	UP
	ENSG00000160886	28.3283	2.51023	0.525702	4.77501	1.8e-06	1.51e-05	LY6K	UP
	ENSG00000152495	14.7153	2.4775	0.736337	3.36463	0.000766477	0.00386457	CAMK4	UP
	ENSG00000198682	34.2505	2.47234	0.476874	5.18448	2.17e-07	2.12e-06	PAPSS2	UP
	ENSG00000137731	96.308	2.47072	0.285894	8.64208	5.52e-18	1.52e-16	FXYD2	UP
	ENSG00000244274	11.3934	2.46211	0.85124	2.89238	0.00382329	0.0159008	DBNDD2	UP
	ENSG00000148841	79.1625	2.42256	0.311335	7.78121	7.18e-15	1.59e-13	ITPRIP	UP
	ENSG00000174307	12.5904	2.41916	0.799335	3.02646	0.00247432	0.0109174	PHLDA3	UP
	ENSG00000150687	120.003	2.41746	0.250808	9.63869	5.49e-22	1.98e-20	PRSS23	UP
	ENSG00000123700	58.06	2.41535	0.376428	6.41649	1.39e-10	2.05e-09	KCNJ2	UP
	ENSG00000072163	12.4602	2.40851	0.82953	2.90346	0.00369067	0.0154398	LIMS2	UP
	ENSG00000184226	26.3135	2.38924	0.542068	4.40763	1.05e-05	7.71e-05	PCDH9	UP
	ENSG00000265763	83.1313	2.37838	0.310988	7.64781	2.04e-14	4.33e-13	ZNF488	UP
	ENSG00000092929	71.4217	2.35657	0.342349	6.88354	5.84e-12	9.83e-11	UNC13D	UP
	ENSG00000011422	22.7402	2.35615	0.589114	3.99948	6.35e-05	0.000401864	PLAUR	UP
	ENSG00000121900	13.7459	2.35126	0.758282	3.10077	0.0019302	0.00879431	TMEM54	UP
	ENSG00000166313	190.193	2.33632	0.202661	11.5282	9.51e-31	5.45e-29	APBB1	UP
	ENSG00000171714	35.9936	2.33405	0.459708	5.07725	3.83e-07	3.59e-06	ANO5	UP
	ENSG00000171714	35.9936	2.33405	0.459708	5.07725	3.83e-07	3.59e-06	LOC102723370	UP
	ENSG00000090530	429.791	2.3318	0.131884	17.6806	5.91e-70	9.78e-68	P3H2	UP
	ENSG00000242779	11.9504	2.31086	0.814039	2.83876	0.00452897	0.0184441	ZNF702P	UP
	ENSG00000267365	11.8494	2.30975	0.81588	2.831	0.00464032	0.0188461	KCNJ2-AS1	UP
	ENSG00000170017	1473.13	2.30261	0.0700018	32.8936	2.71e-237	2.02e-234	ALCAM	UP
	ENSG00000107957	30.9899	2.29682	0.500575	4.58837	4.47e-06	3.51e-05	SH3PXD2A	UP
	ENSG00000183722	16.2033	2.29079	0.686585	3.33649	0.000848426	0.00423332	LHFPL6	UP
	ENSG00000196074	10.2255	2.29059	0.881416	2.59876	0.00935612	0.034345	SYCP2	UP
	ENSG00000175592	708.719	2.28517	0.102189	22.3621	9.21e-111	3.05e-108	FOSL1	UP
	ENSG00000184371	20.3298	2.28245	0.615809	3.70643	0.000210205	0.00121026	CSF1	UP
	ENSG00000106366	58.2636	2.27698	0.362244	6.28576	3.26e-10	4.6e-09	SERPINE1	UP
	ENSG00000145569	20.1696	2.2552	0.607838	3.7102	0.000207098	0.00119469	OTULINL	UP
	ENSG00000139044	310.885	2.21857	0.152633	14.5353	7.24e-48	7.81e-46	B4GALNT3	UP
	ENSG00000157782	22.3402	2.21844	0.601974	3.68528	0.000228455	0.00130775	CABP1	UP
	ENSG00000165626	87.6922	2.20109	0.28718	7.6645	1.8e-14	3.83e-13	BEND7	UP
	ENSG00000175294	12.4291	2.19679	0.791781	2.77449	0.00552879	0.0219398	CATSPER1	UP
	ENSG00000114279	15.3285	2.19675	0.712903	3.08142	0.00206019	0.00928957	FGF12	UP
	ENSG00000214049	63.6799	2.1932	0.342519	6.40313	1.52e-10	2.22e-09	UCA1	UP
	ENSG00000145824	27.5316	2.18206	0.514285	4.24291	2.21e-05	0.000152301	CXCL14	UP
	ENSG00000169903	49.5311	2.17984	0.383919	5.67788	1.36e-08	1.59e-07	TM4SF4	UP
	ENSG00000151689	28.5255	2.15746	0.503758	4.28274	1.85e-05	0.000129344	INPP1	UP
	ENSG00000167601	2943.09	2.13799	0.0484569	44.1215	0	0	AXL	UP
	ENSG00000246640	14.7238	2.11778	0.717904	2.94995	0.00317829	0.0135864	PICART1	UP
	ENSG00000112655	168.181	2.11543	0.211255	10.0137	1.33e-23	5.23e-22	PTK7	UP
	ENSG00000145990	17.1028	2.10848	0.657643	3.20612	0.00134538	0.0063855	GFOD1	UP
	ENSG00000133216	98.1556	2.08999	0.272645	7.66563	1.78e-14	3.8e-13	EPHB2	UP
	ENSG00000119630	26.201	2.08742	0.526691	3.96326	7.39e-05	0.000460768	PGF	UP
	ENSG00000182985	884.075	2.08239	0.0904839	23.0139	3.38e-117	1.23e-114	CADM1	UP
	ENSG00000111799	553.382	2.07981	0.113368	18.3456	3.58e-75	6.43e-73	COL12A1	UP
	ENSG00000175115	357.624	2.06573	0.138959	14.8658	5.5e-50	6.29e-48	PACS1	UP
	ENSG00000116141	50.0614	2.02154	0.397068	5.09116	3.56e-07	3.36e-06	MARK1	UP
	ENSG00000197046	95.4254	2.02016	0.274974	7.34673	2.03e-13	3.96e-12	SIGLEC15	UP
	ENSG00000261780	358.813	2.02007	0.138333	14.603	2.69e-48	2.94e-46	LINC02582	UP
	ENSG00000176046	270.386	2.01014	0.163525	12.2925	9.93e-35	6.6e-33	NUPR1	UP
	ENSG00000041982	27.3972	2.00162	0.507298	3.94564	7.96e-05	0.000493119	TNC	UP
	ENSG00000188176	40.0655	2.00114	0.445165	4.49527	6.95e-06	5.27e-05	SMTNL2	UP
	ENSG00000090661	20.8472	1.986	0.601378	3.30242	0.000958553	0.00471798	CERS4	UP
	ENSG00000024422	502.524	1.97179	0.117245	16.8177	1.81e-63	2.78e-61	EHD2	UP
	ENSG00000173210	45.3433	1.92817	0.393874	4.8954	9.81e-07	8.58e-06	ABLIM3	UP
	ENSG00000139971	109.937	1.92734	0.249631	7.72076	1.16e-14	2.53e-13	ARMH4	UP
	ENSG00000185818	84.1099	1.91783	0.296517	6.46786	9.94e-11	1.49e-09	NAT8L	UP
	ENSG00000114450	59.3478	1.91571	0.339253	5.64686	1.63e-08	1.87e-07	GNB4	UP
	ENSG00000136111	85.2392	1.91269	0.288604	6.62738	3.42e-11	5.34e-10	TBC1D4	UP
	ENSG00000128591	158.503	1.90624	0.206879	9.21426	3.13e-20	1e-18	FLNC	UP
	ENSG00000182963	595.677	1.89926	0.105776	17.9555	4.35e-72	7.62e-70	GJC1	UP
	ENSG00000182685	18.4371	1.85502	0.611315	3.03447	0.00240958	0.0106711	BRICD5	UP
	ENSG00000134138	14.8974	1.85127	0.679397	2.72487	0.00643274	0.0249875	MEIS2	UP
	ENSG00000154134	18.4195	1.85067	0.61494	3.00952	0.00261659	0.0114854	ROBO3	UP
	ENSG00000101265	51.4749	1.8459	0.36155	5.10552	3.3e-07	3.13e-06	RASSF2	UP
	ENSG00000064300	27.4864	1.8454	0.50886	3.62654	0.000287241	0.00160478	NGFR	UP
	ENSG00000177606	475.487	1.82799	0.118038	15.4864	4.29e-54	5.55e-52	JUN	UP
	ENSG00000187239	37.2923	1.82666	0.426718	4.28073	1.86e-05	0.000130336	FNBP1	UP
	ENSG00000073670	108.105	1.81827	0.25342	7.17492	7.23e-13	1.34e-11	ADAM11	UP
	ENSG00000122691	17.869	1.80503	0.61662	2.9273	0.00341921	0.014434	TWIST1	UP
	ENSG00000176697	26.5965	1.78684	0.501674	3.56177	0.000368369	0.00200243	BDNF	UP
	ENSG00000240184	87.1558	1.78599	0.55658	3.20887	0.00133259	0.00633087	PCDHGC3	UP
	ENSG00000122786	451.806	1.78012	0.204246	8.71555	2.89e-18	8.21e-17	CALD1	UP
	ENSG00000006327	555.218	1.76709	0.113728	15.5378	1.92e-54	2.53e-52	TNFRSF12A	UP
	ENSG00000197417	26.2596	1.76036	0.517246	3.40333	0.000665706	0.00341665	SHPK	UP
	ENSG00000137267	23.8399	1.74772	0.528968	3.30401	0.000953135	0.00469597	TUBB2A	UP
	ENSG00000131773	49.5487	1.74436	0.38216	4.56448	5.01e-06	3.9e-05	KHDRBS3	UP
	ENSG00000167996	12370	1.72776	0.0278743	61.984	0	0	FTH1	UP
	ENSG00000177614	41.6246	1.72392	0.40601	4.24602	2.18e-05	0.000150551	PGBD5	UP
	ENSG00000025039	30.9297	1.72173	0.471744	3.64972	0.00026253	0.00147893	RRAGD	UP
	ENSG00000137936	299.699	1.72009	0.150072	11.4618	2.05e-30	1.16e-28	BCAR3	UP
	ENSG00000067840	25.4729	1.71486	0.521635	3.28747	0.00101093	0.00494962	PDZD4	UP
	ENSG00000134013	358.554	1.70014	0.134241	12.6649	9.26e-37	6.79e-35	LOXL2	UP
	ENSG00000154319	28.2044	1.68102	0.504831	3.32987	0.000868875	0.00431654	FAM167A	UP
	ENSG00000167994	190.334	1.67676	0.185078	9.05975	1.31e-19	3.98e-18	RAB3IL1	UP
	ENSG00000213160	83.3207	1.67598	0.285179	5.87694	4.18e-09	5.18e-08	KLHL23	UP
	ENSG00000213160	83.3207	1.67598	0.285179	5.87694	4.18e-09	5.18e-08	PHOSPHO2-KLHL23	UP
	ENSG00000166349	35.7629	1.67485	0.461293	3.63077	0.000282572	0.00158285	RAG1	UP
	ENSG00000105880	17.627	1.66395	0.612924	2.71478	0.00663197	0.0256343	DLX5	UP
	ENSG00000084710	15.4586	1.65402	0.664456	2.48928	0.0128002	0.0448119	EFR3B	UP
	ENSG00000234975	58.7737	1.65286	0.336587	4.91064	9.08e-07	7.99e-06	FTH1P2	UP
	ENSG00000184922	283.02	1.64976	0.151049	10.9221	9.04e-28	4.63e-26	FMNL1	UP
	ENSG00000023171	129.652	1.64877	0.225519	7.31097	2.65e-13	5.14e-12	GRAMD1B	UP
	ENSG00000144649	36.671	1.64014	0.440246	3.72551	0.000194924	0.00112927	GASK1A	UP
	ENSG00000130208	42.5309	1.62569	0.406848	3.99581	6.45e-05	0.000407451	APOC1	UP
	ENSG00000133816	233.729	1.62534	0.16642	9.76651	1.57e-22	5.85e-21	MICAL2	UP
	ENSG00000182986	139.343	1.62459	0.216535	7.50267	6.25e-14	1.26e-12	ZNF320	UP
	ENSG00000135362	120.946	1.62423	0.231781	7.00762	2.42e-12	4.25e-11	PRR5L	UP
	ENSG00000149591	61.0626	1.62039	0.343978	4.71073	2.47e-06	2.03e-05	TAGLN	UP
	ENSG00000175573	397.804	1.6202	0.127159	12.7415	3.48e-37	2.61e-35	C11orf68	UP
	ENSG00000165863	18.2193	1.61994	0.615827	2.63051	0.00852561	0.0316553	C10orf82	UP
	ENSG00000069667	19.2284	1.6176	0.598323	2.70355	0.00686023	0.026332	RORA	UP
	ENSG00000240280	50.7373	1.57961	0.375138	4.21074	2.55e-05	0.00017384	TCAM1P	UP
	ENSG00000175183	42.8964	1.55239	0.396377	3.91644	8.99e-05	0.000550404	CSRP2	UP
	ENSG00000088826	50.5672	1.5419	0.364398	4.23135	2.32e-05	0.000159603	SMOX	UP
	ENSG00000261115	393.712	1.53813	0.128565	11.9638	5.5e-33	3.53e-31	TMEM178B	UP
	ENSG00000109063	30.0846	1.53725	0.462673	3.32255	0.000891987	0.00442104	MYH3	UP
	ENSG00000129451	20.3844	1.5339	0.56333	2.72291	0.00647093	0.0251097	KLK10	UP
	ENSG00000100311	60.0912	1.52923	0.333162	4.59005	4.43e-06	3.48e-05	PDGFB	UP
	ENSG00000154102	17.3724	1.52791	0.611743	2.49764	0.0125023	0.0439231	C16orf74	UP
	ENSG00000236914	21.0183	1.52269	0.587927	2.58993	0.00959942	0.0350996	LINC01852	UP
	ENSG00000167552	40.4596	1.51577	0.409364	3.70275	0.000213278	0.00122654	TUBA1A	UP
	ENSG00000175602	178.734	1.51529	0.187616	8.07656	6.66e-16	1.59e-14	CCDC85B	UP
	ENSG00000170425	20.1433	1.51055	0.565731	2.67009	0.00758312	0.0286561	ADORA2B	UP
	ENSG00000119514	102.105	1.50774	0.255541	5.90018	3.63e-09	4.54e-08	GALNT12	UP
	ENSG00000095587	101.333	1.50747	0.249981	6.03036	1.64e-09	2.13e-08	TLL2	UP
	ENSG00000006534	506.513	1.49971	0.113111	13.2588	4.01e-40	3.28e-38	ALDH3B1	UP
	ENSG00000137309	6266.76	1.49102	0.0340821	43.7478	0	0	HMGA1	UP
	ENSG00000229404	25.6597	1.48978	0.501941	2.96803	0.00299713	0.0129308	LINC00858	UP
	ENSG00000168077	1566.64	1.48757	0.0651854	22.8206	2.86e-115	9.92e-113	SCARA3	UP
	ENSG00000179833	148.284	1.48614	0.211681	7.02066	2.21e-12	3.9e-11	SERTAD2	UP
	ENSG00000103202	413.258	1.48593	0.128653	11.5499	7.39e-31	4.3e-29	NME4	UP
	ENSG00000152270	80.5344	1.48443	0.28585	5.19305	2.07e-07	2.04e-06	PDE3B	UP
	ENSG00000163430	311.034	1.48355	0.14173	10.4675	1.22e-25	5.6e-24	FSTL1	UP
	ENSG00000165996	86.1847	1.46924	0.271485	5.41187	6.24e-08	6.66e-07	HACD1	UP
	ENSG00000261175	25.2292	1.4665	0.513242	2.85733	0.00427224	0.0175523	LINC02188	UP
	ENSG00000134775	119.445	1.46307	0.233051	6.27791	3.43e-10	4.81e-09	FHOD3	UP
	ENSG00000157470	53.286	1.46031	0.345992	4.22065	2.44e-05	0.00016714	FAM81A	UP
	ENSG00000031081	62.6798	1.45726	0.3269	4.45782	8.28e-06	6.21e-05	ARHGAP31	UP
	ENSG00000011332	53.8921	1.45707	0.350686	4.15492	3.25e-05	0.000217864	DPF1	UP
	ENSG00000131153	247.293	1.45152	0.158292	9.16989	4.74e-20	1.49e-18	GINS2	UP
	ENSG00000221968	415.686	1.44615	0.126105	11.4679	1.91e-30	1.08e-28	FADS3	UP
	ENSG00000166444	93.5116	1.44294	0.265671	5.43131	5.59e-08	6.01e-07	DENND2B	UP
	ENSG00000180257	20.4215	1.43625	0.576291	2.49223	0.0126942	0.0444925	ZNF816	UP
	ENSG00000128567	1874.31	1.43395	0.0582663	24.6103	9.79e-134	4.17e-131	PODXL	UP
	ENSG00000040608	108.258	1.42897	0.249947	5.71711	1.08e-08	1.28e-07	RTN4R	UP
	ENSG00000135678	54.9028	1.42648	0.346669	4.11481	3.87e-05	0.000255173	CPM	UP
	ENSG00000121211	43.7892	1.42443	0.397011	3.58789	0.000333361	0.00183558	MND1	UP
	ENSG00000142227	337.757	1.41755	0.137468	10.3118	6.23e-25	2.7e-23	EMP3	UP
	ENSG00000206190	60.3097	1.41362	0.326712	4.3268	1.51e-05	0.000108258	ATP10A	UP
	ENSG00000197321	351.609	1.40799	0.137449	10.2437	1.26e-24	5.34e-23	SVIL	UP
	ENSG00000140057	34.4213	1.39973	0.439989	3.18129	0.00146619	0.00690387	AK7	UP
	ENSG00000072274	2162.31	1.39866	0.0526654	26.5574	2.11e-155	9.52e-153	TFRC	UP
	ENSG00000007384	276.635	1.38557	0.151199	9.16391	5e-20	1.56e-18	RHBDF1	UP
	ENSG00000047597	38.4615	1.37308	0.408702	3.35961	0.000780515	0.00392737	XK	UP
	ENSG00000166016	145.468	1.36788	0.207548	6.59065	4.38e-11	6.74e-10	ABTB2	UP
	ENSG00000177283	58.0295	1.3662	0.331652	4.11937	3.8e-05	0.000251066	FZD8	UP
	ENSG00000134574	275.955	1.36602	0.249257	5.48036	4.24e-08	4.63e-07	DDB2	UP
	ENSG00000117394	519.917	1.35759	0.109089	12.4448	1.49e-35	1.02e-33	SLC2A1	UP
	ENSG00000162066	106.011	1.35613	0.25372	5.34499	9.04e-08	9.42e-07	AMDHD2	UP
	ENSG00000169689	416.17	1.35413	0.121946	11.1043	1.19e-28	6.35e-27	CENPX	UP
	ENSG00000019485	126.284	1.35225	0.22439	6.02634	1.68e-09	2.18e-08	PRDM11	UP
	ENSG00000213793	68.1229	1.34901	0.312319	4.31932	1.57e-05	0.000111495	ZNF888	UP
	ENSG00000155850	920.449	1.34639	0.0866609	15.5363	1.97e-54	2.57e-52	SLC26A2	UP
	ENSG00000170955	90.84	1.3447	0.267793	5.02142	5.13e-07	4.69e-06	CAVIN3	UP
	ENSG00000198108	79.2497	1.34002	0.284132	4.7162	2.4e-06	1.98e-05	CHSY3	UP
	ENSG00000022267	87.6851	1.33525	0.265779	5.02391	5.06e-07	4.64e-06	FHL1	UP
	ENSG00000136546	43.1525	1.3318	0.399745	3.33161	0.000863457	0.00429392	SCN7A	UP
	ENSG00000136842	222.577	1.3313	0.17674	7.53252	4.98e-14	1.02e-12	TMOD1	UP
	ENSG00000154146	63.0425	1.32919	0.3173	4.18908	2.8e-05	0.000189729	NRGN	UP
	ENSG00000181826	77.4006	1.32601	0.306431	4.32727	1.51e-05	0.000108117	RELL1	UP
	ENSG00000167766	665.594	1.32416	0.0979632	13.5169	1.24e-41	1.09e-39	ZNF83	UP
	ENSG00000167291	146.707	1.32221	0.21134	6.25633	3.94e-10	5.48e-09	TBC1D16	UP
	ENSG00000112294	26.2126	1.31678	0.501991	2.62312	0.00871276	0.0322697	ALDH5A1	UP
	ENSG00000166900	351.417	1.31441	0.131638	9.98503	1.77e-23	6.94e-22	STX3	UP
	ENSG00000102780	239.37	1.31226	0.163267	8.03751	9.17e-16	2.16e-14	DGKH	UP
	ENSG00000159433	118.513	1.30612	0.229341	5.69511	1.23e-08	1.44e-07	STARD9	UP
	ENSG00000005884	9465.56	1.30559	0.0270971	48.1818	0	0	ITGA3	UP
	ENSG00000147257	65.4527	1.29567	0.308317	4.20241	2.64e-05	0.000179709	GPC3	UP
	ENSG00000141526	646.464	1.29553	0.0970805	13.3449	1.27e-40	1.06e-38	SLC16A3	UP
	ENSG00000071051	119.191	1.29372	0.229845	5.62869	1.82e-08	2.07e-07	NCK2	UP
	ENSG00000117877	77.3499	1.29208	0.282896	4.56734	4.94e-06	3.85e-05	POLR1G	UP
	ENSG00000103187	1837.39	1.29174	0.0566302	22.81	3.65e-115	1.23e-112	COTL1	UP
	ENSG00000124067	334.399	1.28504	0.134961	9.5216	1.71e-21	5.99e-20	SLC12A4	UP
	ENSG00000104825	267.453	1.28188	0.150935	8.49293	2.01e-17	5.33e-16	NFKBIB	UP
	ENSG00000165490	171.583	1.27874	0.191669	6.67164	2.53e-11	4.02e-10	DDIAS	UP
	ENSG00000124243	67.3588	1.27796	0.302091	4.23039	2.33e-05	0.000160215	BCAS4	UP
	ENSG00000131378	127.808	1.27444	0.223041	5.71394	1.1e-08	1.31e-07	RFTN1	UP
	ENSG00000243927	119.527	1.27035	0.230323	5.51552	3.48e-08	3.84e-07	MRPS6	UP
	ENSG00000126803	37.1134	1.2694	0.430793	2.94665	0.00321236	0.0136967	HSPA2	UP
	ENSG00000169247	192.298	1.26578	0.177761	7.12065	1.07e-12	1.95e-11	SH3TC2	UP
	ENSG00000164300	95.8617	1.26386	0.255812	4.94058	7.79e-07	6.95e-06	SERINC5	UP
	ENSG00000089250	159.624	1.26061	0.196908	6.40205	1.53e-10	2.24e-09	NOS1	UP
	ENSG00000157168	375.407	1.25696	0.127371	9.86849	5.7e-23	2.18e-21	NRG1	UP
	ENSG00000067082	486.416	1.25553	0.114506	10.9648	5.64e-28	2.92e-26	KLF6	UP
	ENSG00000132481	170.737	1.25218	0.191698	6.53205	6.49e-11	9.89e-10	TRIM47	UP
	ENSG00000166387	73.3695	1.25116	0.300145	4.16852	3.07e-05	0.000206364	PPFIBP2	UP
	ENSG00000174804	553.343	1.25051	0.10791	11.5885	4.71e-31	2.79e-29	FZD4	UP
	ENSG00000124942	13190.6	1.24823	0.0236372	52.808	0	0	AHNAK	UP
	ENSG00000182534	311.242	1.2481	0.143543	8.69496	3.47e-18	9.73e-17	MXRA7	UP
	ENSG00000142494	331.897	1.24655	0.13609	9.15976	5.2e-20	1.62e-18	SLC47A1	UP
	ENSG00000006118	426.409	1.24072	0.121954	10.1736	2.6e-24	1.08e-22	TMEM132A	UP
	ENSG00000103226	85.7596	1.23557	0.27505	4.49215	7.05e-06	5.34e-05	NOMO3	UP
	ENSG00000139370	200.073	1.23421	0.176215	7.00397	2.49e-12	4.36e-11	SLC15A4	UP
	ENSG00000245571	33.9007	1.22864	0.44807	2.74207	0.00610541	0.0239598	FAM111A-DT	UP
	ENSG00000109762	93.9984	1.22053	0.265177	4.60268	4.17e-06	3.29e-05	SNX25	UP
	ENSG00000158470	570.235	1.22044	0.107225	11.3821	5.14e-30	2.85e-28	B4GALT5	UP
	ENSG00000181649	268.769	1.22037	0.151113	8.07582	6.7e-16	1.6e-14	PHLDA2	UP
	ENSG00000163710	192.196	1.21963	0.177137	6.88525	5.77e-12	9.73e-11	PCOLCE2	UP
	ENSG00000140854	317.041	1.21863	0.144575	8.42904	3.49e-17	9.09e-16	KATNB1	UP
	ENSG00000142871	583.474	1.21509	0.101651	11.9536	6.22e-33	3.97e-31	CCN1	UP
	ENSG00000156113	289.393	1.2112	0.146356	8.27568	1.28e-16	3.21e-15	KCNMA1	UP
	ENSG00000118894	118.869	1.21087	0.22567	5.36567	8.06e-08	8.49e-07	EEF2KMT	UP
	ENSG00000169683	411.063	1.20451	0.121152	9.94208	2.73e-23	1.05e-21	LRRC45	UP
	ENSG00000167191	237.819	1.20393	0.163239	7.37522	1.64e-13	3.21e-12	GPRC5B	UP
	ENSG00000108622	64.1469	1.20325	0.308347	3.90225	9.53e-05	0.000581542	ICAM2	UP
	ENSG00000108947	93.6288	1.2017	0.255556	4.7023	2.57e-06	2.11e-05	EFNB3	UP
	ENSG00000259120	50.1505	1.19906	0.357619	3.35291	0.000799676	0.00401158	SMIM6	UP
	ENSG00000159216	113.109	1.19638	0.231258	5.17333	2.3e-07	2.24e-06	RUNX1	UP
	ENSG00000159216	113.109	1.19638	0.231258	5.17333	2.3e-07	2.24e-06	LOC100506403	UP
	ENSG00000140682	134.789	1.19623	0.225573	5.30305	1.14e-07	1.17e-06	TGFB1I1	UP
	ENSG00000171368	51.5498	1.1953	0.350265	3.41255	0.000643587	0.00331455	TPPP	UP
	ENSG00000140750	135.837	1.19288	0.211095	5.65092	1.6e-08	1.83e-07	ARHGAP17	UP
	ENSG00000178773	41.9452	1.19024	0.407807	2.91863	0.00351578	0.0147892	CPNE7	UP
	ENSG00000065534	554.298	1.18869	0.103629	11.4706	1.85e-30	1.05e-28	MYLK	UP
	ENSG00000263002	29.3038	1.18606	0.458455	2.58709	0.00967899	0.0353559	ZNF234	UP
	ENSG00000183161	36.5356	1.1845	0.418774	2.8285	0.00467666	0.0189726	FANCF	UP
	ENSG00000054967	79.9004	1.18339	0.277022	4.27182	1.94e-05	0.000135338	RELT	UP
	ENSG00000134909	69.9848	1.1832	0.297364	3.97895	6.92e-05	0.000435043	ARHGAP32	UP
	ENSG00000050344	454.059	1.17304	0.116461	10.0724	7.31e-24	2.94e-22	NFE2L3	UP
	ENSG00000146670	421.126	1.17141	0.121503	9.64098	5.37e-22	1.94e-20	CDCA5	UP
	ENSG00000141522	804.65	1.16931	0.0854239	13.6884	1.19e-42	1.08e-40	ARHGDIA	UP
	ENSG00000163590	53.9169	1.16768	0.351881	3.31839	0.000905368	0.00447841	PPM1L	UP
	ENSG00000109738	45.1394	1.16634	0.370761	3.1458	0.00165634	0.00767784	GLRB	UP
	ENSG00000104998	76.7068	1.16571	0.284127	4.10278	4.08e-05	0.000267515	IL27RA	UP
	ENSG00000120694	1288.87	1.16339	0.0678319	17.1511	6.16e-66	9.76e-64	HSPH1	UP
	ENSG00000148803	53.3945	1.16033	0.351872	3.29761	0.00097513	0.00479393	FUOM	UP
	ENSG00000102781	88.3262	1.15989	0.267227	4.34047	1.42e-05	0.000102762	KATNAL1	UP
	ENSG00000104983	61.6113	1.15864	0.336863	3.43951	0.000582763	0.00302959	CCDC61	UP
	ENSG00000135414	80.954	1.15642	0.279867	4.13205	3.6e-05	0.000238558	GDF11	UP
	ENSG00000188910	52.2665	1.15631	0.341948	3.38155	0.000720789	0.00366149	GJB3	UP
	ENSG00000111879	32.0535	1.15591	0.441687	2.61704	0.00886954	0.032777	FAM184A	UP
	ENSG00000114790	81.2397	1.15359	0.277741	4.15346	3.27e-05	0.00021895	ARHGEF26	UP
	ENSG00000141447	178.208	1.15143	0.186432	6.17611	6.57e-10	8.93e-09	OSBPL1A	UP
	ENSG00000113790	111.64	1.1511	0.237512	4.84651	1.26e-06	1.08e-05	EHHADH	UP
	ENSG00000106538	236.157	1.14842	0.158881	7.22817	4.9e-13	9.25e-12	RARRES2	UP
	ENSG00000221890	36.6052	1.14737	0.447274	2.56525	0.0103103	0.0372839	NPTXR	UP
	ENSG00000102981	95.1076	1.14316	0.253647	4.50689	6.58e-06	5.01e-05	PARD6A	UP
	ENSG00000066629	132.399	1.1426	0.213861	5.34272	9.16e-08	9.53e-07	EML1	UP
	ENSG00000185567	3490.78	1.14144	0.0419542	27.2069	5.38e-163	2.67e-160	AHNAK2	UP
	ENSG00000146410	43.8424	1.13999	0.377982	3.01599	0.00256137	0.0112649	MTFR2	UP
	ENSG00000186166	181.755	1.1386	0.181206	6.28343	3.31e-10	4.66e-09	CENATAC	UP
	ENSG00000174791	298.273	1.13843	0.144826	7.8607	3.82e-15	8.63e-14	RIN1	UP
	ENSG00000167695	339.485	1.13703	0.13458	8.44873	2.94e-17	7.73e-16	TLCD3A	UP
	ENSG00000187676	154.214	1.13254	0.203993	5.55186	2.83e-08	3.16e-07	B3GLCT	UP
	ENSG00000168569	99.5816	1.13238	0.251582	4.50104	6.76e-06	5.14e-05	TMEM223	UP
	ENSG00000185883	31.9414	1.13174	0.450734	2.51088	0.0120429	0.0425603	ATP6V0C	UP
	ENSG00000276023	243.846	1.12933	0.159448	7.08275	1.41e-12	2.55e-11	DUSP14	UP
	ENSG00000196730	424.341	1.12777	0.121158	9.30822	1.3e-20	4.33e-19	DAPK1	UP
	ENSG00000189410	225.167	1.12516	0.164478	6.84079	7.88e-12	1.32e-10	SH2D5	UP
	ENSG00000125872	49.7458	1.12367	0.355818	3.15799	0.00158864	0.0074148	LRRN4	UP
	ENSG00000162302	701.618	1.12362	0.0940369	11.9487	6.6e-33	4.18e-31	RPS6KA4	UP
	ENSG00000157045	135.426	1.12325	0.212004	5.29824	1.17e-07	1.2e-06	NTAN1	UP
	ENSG00000131016	773.968	1.12302	0.0879301	12.7717	2.36e-37	1.79e-35	AKAP12	UP
	ENSG00000108784	279.173	1.12269	0.148152	7.57794	3.51e-14	7.29e-13	NAGLU	UP
	ENSG00000123240	218.676	1.12156	0.172621	6.49723	8.18e-11	1.24e-09	OPTN	UP
	ENSG00000151789	370.021	1.12016	0.12806	8.74716	2.19e-18	6.24e-17	ZNF385D	UP
	ENSG00000169126	45.7991	1.11878	0.365063	3.06463	0.00217942	0.00976804	ODAD2	UP
	ENSG00000117298	2260.8	1.11565	0.0517658	21.5519	5.08e-103	1.57e-100	ECE1	UP
	ENSG00000162039	55.8477	1.11435	0.330929	3.36734	0.000758966	0.00383319	MEIOB	UP
	ENSG00000149260	224.895	1.11252	0.163867	6.78913	1.13e-11	1.86e-10	CAPN5	UP
	ENSG00000109854	58.793	1.10903	0.324845	3.41404	0.000640076	0.00330103	HTATIP2	UP
	ENSG00000163378	40.0955	1.10751	0.390521	2.83597	0.0045686	0.0185889	EOGT	UP
	ENSG00000168676	54.9801	1.10674	0.331815	3.33541	0.000851732	0.00424535	KCTD19	UP
	ENSG00000162073	236.2	1.10467	0.159273	6.93568	4.04e-12	6.94e-11	PAQR4	UP
	ENSG00000163297	108.105	1.10457	0.236297	4.67448	2.95e-06	2.39e-05	ANTXR2	UP
	ENSG00000013619	48.4805	1.10397	0.360485	3.06246	0.00219522	0.00983589	MAMLD1	UP
	ENSG00000127564	424.614	1.10323	0.124104	8.88953	6.14e-19	1.82e-17	PKMYT1	UP
	ENSG00000165806	32.1638	1.10207	0.438971	2.51058	0.0120533	0.042577	CASP7	UP
	ENSG00000198743	350.736	1.10183	0.131325	8.39016	4.85e-17	1.25e-15	SLC5A3	UP
	ENSG00000125148	425.857	1.10025	0.118455	9.28833	1.57e-20	5.16e-19	MT2A	UP
	ENSG00000065057	264.649	1.09143	0.155733	7.00837	2.41e-12	4.24e-11	NTHL1	UP
	ENSG00000154310	199.594	1.09092	0.173772	6.27785	3.43e-10	4.81e-09	TNIK	UP
	ENSG00000167523	79.273	1.08882	0.277344	3.92588	8.64e-05	0.000532086	SPATA33	UP
	ENSG00000165898	48.8989	1.08758	0.354371	3.06904	0.00214749	0.00964233	ISCA2	UP
	ENSG00000178445	639.771	1.08678	0.105052	10.3452	4.4e-25	1.92e-23	GLDC	UP
	ENSG00000175550	794.96	1.08447	0.0866412	12.5168	6.04e-36	4.26e-34	DRAP1	UP
	ENSG00000089486	102.683	1.0833	0.247173	4.38276	1.17e-05	8.59e-05	CDIP1	UP
	ENSG00000184640	2988.5	1.08217	0.0456073	23.728	1.85e-124	7.08e-122	SEPTIN9	UP
	ENSG00000103507	536.821	1.0812	0.105585	10.2401	1.31e-24	5.53e-23	BCKDK	UP
	ENSG00000105339	270.442	1.07947	0.149557	7.21777	5.28e-13	9.96e-12	DENND3	UP
	ENSG00000091651	174.635	1.07911	0.192963	5.59229	2.24e-08	2.53e-07	ORC6	UP
	ENSG00000167757	120.098	1.07887	0.222685	4.84481	1.27e-06	1.09e-05	KLK11	UP
	ENSG00000244045	35.4769	1.07536	0.41708	2.57831	0.00992843	0.0361252	TMEM199	UP
	ENSG00000159733	41.8135	1.07509	0.380974	2.82196	0.0047731	0.0193011	ZFYVE28	UP
	ENSG00000166851	830.301	1.07502	0.0854663	12.5783	2.78e-36	2e-34	PLK1	UP
	ENSG00000114738	1765.72	1.075	0.0583995	18.4077	1.14e-75	2.12e-73	MAPKAPK3	UP
	ENSG00000187741	281.255	1.07474	0.147166	7.30288	2.82e-13	5.44e-12	FANCA	UP
	ENSG00000133818	400.478	1.07444	0.122347	8.78189	1.61e-18	4.62e-17	RRAS2	UP
	ENSG00000136059	41.1923	1.0716	0.407776	2.62792	0.00859082	0.0318736	VILL	UP
	ENSG00000161714	2170.15	1.06949	0.0535717	19.9636	1.14e-88	2.83e-86	PLCD3	UP
	ENSG00000101307	35.4882	1.06919	0.43678	2.44789	0.0143696	0.049514	SIRPB1	UP
	ENSG00000137563	144.748	1.06221	0.206065	5.15474	2.54e-07	2.47e-06	GGH	UP
	ENSG00000100726	450.31	1.06031	0.124291	8.53087	1.45e-17	3.92e-16	TELO2	UP
	ENSG00000177225	525.283	1.0599	0.105773	10.0205	1.24e-23	4.9e-22	GATD1	UP
	ENSG00000171914	716.442	1.05647	0.090955	11.6153	3.44e-31	2.05e-29	TLN2	UP
	ENSG00000137486	140.692	1.0534	0.209202	5.03534	4.77e-07	4.39e-06	ARRB1	UP
	ENSG00000057019	1005.75	1.04964	0.0757201	13.8621	1.08e-43	1.03e-41	DCBLD2	UP
	ENSG00000167900	1403.57	1.04732	0.0642647	16.297	1.04e-59	1.51e-57	TK1	UP
	ENSG00000129255	180.178	1.04597	0.18349	5.70039	1.2e-08	1.4e-07	MPDU1	UP
	ENSG00000171488	63.2814	1.04459	0.31354	3.33161	0.000863455	0.00429392	LRRC8C	UP
	ENSG00000105173	161.411	1.0441	0.195234	5.34795	8.9e-08	9.28e-07	CCNE1	UP
	ENSG00000145779	36.4094	1.03932	0.414482	2.50752	0.0121583	0.0428968	TNFAIP8	UP
	ENSG00000129559	93.118	1.03626	0.262046	3.95452	7.67e-05	0.000476159	NEDD8	UP
	ENSG00000007376	290.377	1.03595	0.144243	7.18203	6.87e-13	1.28e-11	RPUSD1	UP
	ENSG00000216775	160.279	1.03585	0.19345	5.35459	8.57e-08	8.98e-07	LOC730101	UP
	ENSG00000010278	895.134	1.03375	0.081021	12.759	2.78e-37	2.1e-35	CD9	UP
	ENSG00000259207	352.658	1.03071	0.132337	7.78855	6.78e-15	1.51e-13	ITGB3	UP
	ENSG00000135698	72.7951	1.02987	0.291834	3.52898	0.000417172	0.00223588	MPHOSPH6	UP
	ENSG00000170545	84.8114	1.0296	0.26516	3.88295	0.000103198	0.000624956	SMAGP	UP
	ENSG00000126458	484.133	1.0294	0.112934	9.11506	7.86e-20	2.42e-18	RRAS	UP
	ENSG00000213380	194.922	1.02669	0.181646	5.65213	1.58e-08	1.82e-07	COG8	UP
	ENSG00000138772	270.237	1.02656	0.152768	6.71976	1.82e-11	2.95e-10	ANXA3	UP
	ENSG00000046889	334.694	1.02554	0.133195	7.69957	1.37e-14	2.95e-13	PREX2	UP
	ENSG00000053747	206.49	1.02507	0.170643	6.00708	1.89e-09	2.44e-08	LAMA3	UP
	ENSG00000173465	140.597	1.02382	0.206431	4.95964	7.06e-07	6.33e-06	ZNRD2	UP
	ENSG00000095383	309.515	1.02378	0.137855	7.42648	1.12e-13	2.21e-12	TBC1D2	UP
	ENSG00000092445	419.437	1.02035	0.122664	8.31822	8.93e-17	2.28e-15	TYRO3	UP
	ENSG00000162062	111.731	1.01854	0.240162	4.24104	2.22e-05	0.000153361	TEDC2	UP
	ENSG00000179241	123.553	1.01742	0.223375	4.55477	5.24e-06	4.07e-05	LDLRAD3	UP
	ENSG00000168496	508.364	1.01587	0.113348	8.96234	3.18e-19	9.54e-18	FEN1	UP
	ENSG00000141012	182.772	1.015	0.179528	5.65373	1.57e-08	1.8e-07	GALNS	UP
	ENSG00000077782	301.055	1.01089	0.140016	7.21981	5.21e-13	9.82e-12	FGFR1	UP
	ENSG00000172889	157.656	1.00894	0.19712	5.11842	3.08e-07	2.95e-06	EGFL7	UP
	ENSG00000125266	51.6292	1.00882	0.343234	2.93917	0.00329094	0.0139877	EFNB2	UP
	ENSG00000253368	655.982	1.00851	0.0941526	10.7115	8.99e-27	4.36e-25	TRNP1	UP
	ENSG00000171867	417.576	1.00808	0.118722	8.49107	2.05e-17	5.4e-16	PRNP	UP
	ENSG00000137801	71.8656	1.00711	0.289311	3.48108	0.000499403	0.00263955	THBS1	UP
	ENSG00000183696	414.112	1.00709	0.203644	4.94533	7.6e-07	6.8e-06	UPP1	UP
	ENSG00000014138	48.6546	1.00482	0.365171	2.75165	0.00592962	0.0233314	POLA2	UP
	ENSG00000150893	355.213	1.00272	0.12878	7.7863	6.9e-15	1.54e-13	FREM2	UP
	ENSG00000144736	81.4702	1.00021	0.273941	3.65119	0.000261027	0.00147157	SHQ1	UP
