# Supplementary material for: A negatively charged region within carboxy-terminal domain maintains proper CTCF DNA binding
Source: iScience. 2024 Nov 22;27(12):111452. doi: 10.1016/j.isci.2024.111452 (PMC11667065; doi:10.1016/j.isci.2024.111452)
Supplement: Table S4. Down-regulated genes upon CT116 deletion, related to Figure S3 [file mmc5.xlsx]

## Sheet: Table S4. Down-regulated genes 
	Table S4. Down-regulated genes upon CT116 deletion. Related to Figure S3.
	ENSEMBL	baseMean	log2FoldChange	lfcSE	stat	pvalue	padj	SYMBOL	change
	ENSG00000165810	98.8282	-10.0785	1.45878	-6.90882	4.89e-12	8.32e-11	BTNL9	DOWN
	ENSG00000165025	40.2236	-8.78162	1.48133	-5.9282	3.06e-09	3.86e-08	SYK	DOWN
	ENSG00000137648	14.2796	-7.28504	1.55776	-4.6766	2.92e-06	2.37e-05	TMPRSS4	DOWN
	ENSG00000164736	10.039	-6.7763	1.6117	-4.20443	2.62e-05	0.00017852	SOX17	DOWN
	ENSG00000083454	9.69495	-6.72852	1.60638	-4.18863	2.81e-05	0.000190019	P2RX5	DOWN
	ENSG00000092758	9.45221	-6.69176	1.61073	-4.15449	3.26e-05	0.000218162	COL9A3	DOWN
	ENSG00000145721	25.1993	-6.64996	1.49339	-4.45292	8.47e-06	6.34e-05	LIX1	DOWN
	ENSG00000131771	22.8398	-6.50572	1.4996	-4.3383	1.44e-05	0.000103629	PPP1R1B	DOWN
	ENSG00000203697	7.80362	-6.41231	1.67222	-3.83461	0.000125761	0.000749033	CAPN8	DOWN
	ENSG00000272259	6.93613	-6.24631	1.68279	-3.71187	0.000205731	0.00118818	LINC01749	DOWN
	ENSG00000131746	6.38735	-6.1292	1.73353	-3.53567	0.000406741	0.00218706	TNS4	DOWN
	ENSG00000069812	17.6409	-6.12778	1.5189	-4.03435	5.48e-05	0.000352	HES2	DOWN
	ENSG00000112964	17.2162	-6.09415	1.52211	-4.00375	6.23e-05	0.000395815	GHR	DOWN
	ENSG00000129009	6.22055	-6.08806	1.70941	-3.56149	0.000368752	0.00200305	ISLR	DOWN
	ENSG00000131080	14.8441	-5.8756	1.54238	-3.80943	0.000139289	0.000823292	EDA2R	DOWN
	ENSG00000116147	4.7261	-5.69174	1.80655	-3.15061	0.00162932	0.0075809	TNR	DOWN
	ENSG00000102053	4.7261	-5.69174	1.80655	-3.15061	0.00162932	0.0075809	ZC3H12B	DOWN
	ENSG00000204131	10.4216	-5.35879	1.58293	-3.38535	0.000710869	0.00362098	NHSL2	DOWN
	ENSG00000107984	2556.77	-5.19214	0.0960311	-54.0673	0	0	DKK1	DOWN
	ENSG00000163814	9.17234	-5.16395	1.60719	-3.21302	0.00131346	0.00624993	CDCP1	DOWN
	ENSG00000039068	17.1918	-5.06974	1.14065	-4.44463	8.8e-06	6.57e-05	CDH1	DOWN
	ENSG00000164794	20.2195	-4.70403	0.957235	-4.91419	8.92e-07	7.87e-06	KCNV1	DOWN
	ENSG00000196814	12.7464	-4.62204	1.1861	-3.89685	9.75e-05	0.000592472	MVB12B	DOWN
	ENSG00000139292	1049.62	-4.59421	0.127766	-35.9579	3.8e-283	3.54e-280	LGR5	DOWN
	ENSG00000187017	59.8579	-4.53147	0.534323	-8.48077	2.24e-17	5.9e-16	ESPN	DOWN
	ENSG00000164675	5.74858	-4.46119	1.71777	-2.59707	0.00940219	0.0344971	IQUB	DOWN
	ENSG00000130303	10.511	-4.3309	1.22373	-3.53909	0.00040151	0.00216205	BST2	DOWN
	ENSG00000153898	15.8146	-4.32531	1.00834	-4.28954	1.79e-05	0.000125751	MCOLN2	DOWN
	ENSG00000135373	29.5934	-4.23659	0.703636	-6.021	1.73e-09	2.25e-08	EHF	DOWN
	ENSG00000180447	12.8989	-4.03144	1.02594	-3.92949	8.51e-05	0.000524599	GAS1	DOWN
	ENSG00000147883	12.4514	-3.97611	1.03082	-3.85723	0.00011468	0.000689331	CDKN2B	DOWN
	ENSG00000119411	16.7738	-3.96387	1.22951	-3.22393	0.00126443	0.00603785	BSPRY	DOWN
	ENSG00000009694	36.0999	-3.92622	0.599013	-6.55449	5.58e-11	8.54e-10	TENM1	DOWN
	ENSG00000130487	8.02276	-3.90638	1.29437	-3.01798	0.00254462	0.0112025	KLHDC7B	DOWN
	ENSG00000099250	15.7092	-3.88719	0.898053	-4.32847	1.5e-05	0.000107739	NRP1	DOWN
	ENSG00000189221	11.4779	-3.8587	1.06445	-3.62508	0.000288874	0.00161208	MAOA	DOWN
	ENSG00000203727	30.604	-3.8447	0.635838	-6.04667	1.48e-09	1.94e-08	SAMD5	DOWN
	ENSG00000186439	7.41838	-3.81411	1.31911	-2.89144	0.00383484	0.0159444	TRDN	DOWN
	ENSG00000240990	6.78123	-3.6575	1.34601	-2.7173	0.00658173	0.0254732	HOXA11-AS	DOWN
	ENSG00000165929	9.96062	-3.63168	1.07913	-3.36536	0.000764435	0.00385688	TC2N	DOWN
	ENSG00000064042	45.4505	-3.59325	0.501834	-7.16023	8.05e-13	1.49e-11	LIMCH1	DOWN
	ENSG00000172818	9.27036	-3.51786	1.11173	-3.16432	0.00155446	0.00726441	OVOL1	DOWN
	ENSG00000075035	51.5013	-3.48024	0.458132	-7.59659	3.04e-14	6.36e-13	WSCD2	DOWN
	ENSG00000138061	69.4333	-3.40804	0.388851	-8.76439	1.88e-18	5.37e-17	CYP1B1	DOWN
	ENSG00000228288	5.75961	-3.4023	1.39098	-2.44597	0.0144463	0.0497092	PCAT6	DOWN
	ENSG00000138696	8.44085	-3.37331	1.12279	-3.0044	0.00266109	0.0116498	BMPR1B	DOWN
	ENSG00000180573	19.209	-3.32496	0.727813	-4.56842	4.91e-06	3.83e-05	H2AC6	DOWN
	ENSG00000175161	7.74041	-3.22326	1.14817	-2.80731	0.00499575	0.020049	CADM2	DOWN
	ENSG00000184434	28.1387	-3.21167	0.589201	-5.4509	5.01e-08	5.42e-07	LRRC19	DOWN
	ENSG00000196684	12.6276	-3.20713	0.893128	-3.59089	0.00032955	0.00181863	HSH2D	DOWN
	ENSG00000130775	25.2802	-3.1918	0.636322	-5.01601	5.28e-07	4.82e-06	THEMIS2	DOWN
	ENSG00000171401	7.52298	-3.17603	1.16717	-2.72114	0.00650569	0.0252182	KRT13	DOWN
	ENSG00000162949	9.96396	-3.16498	0.997893	-3.17166	0.00151568	0.00710547	CAPN13	DOWN
	ENSG00000137868	34.3596	-3.15653	0.532586	-5.9268	3.09e-09	3.89e-08	STRA6	DOWN
	ENSG00000137266	37.6257	-3.10193	0.796419	-3.89484	9.83e-05	0.000596909	SLC22A23	DOWN
	ENSG00000149418	25.8073	-3.08277	0.603213	-5.11058	3.21e-07	3.07e-06	ST14	DOWN
	ENSG00000228705	9.51892	-3.07965	1.03574	-2.97339	0.00294532	0.0127331	LINC00659	DOWN
	ENSG00000261087	11.6717	-3.0732	0.899869	-3.41517	0.000637427	0.00328851	ZNNT1	DOWN
	ENSG00000069535	11.4694	-3.03667	0.90349	-3.36105	0.000776481	0.00390972	MAOB	DOWN
	ENSG00000181444	88.2297	-3.01473	0.322393	-9.3511	8.67e-21	2.92e-19	ZNF467	DOWN
	ENSG00000074706	6.74163	-3.01245	1.19837	-2.51379	0.0119441	0.0422515	IPCEF1	DOWN
	ENSG00000224462	6.79475	-3.01022	1.21721	-2.47304	0.0133969	0.0465392	C4BPAP1	DOWN
	ENSG00000146674	7489.04	-2.95335	0.0361941	-81.5976	0	0	IGFBP3	DOWN
	ENSG00000101198	15.2288	-2.94028	0.78664	-3.73778	0.000185655	0.00107935	NKAIN4	DOWN
	ENSG00000168477	10.7261	-2.93468	0.922728	-3.18043	0.00147055	0.00691784	TNXB	DOWN
	ENSG00000158156	8.48986	-2.92285	1.05237	-2.77741	0.00547942	0.0217555	XKR8	DOWN
	ENSG00000146904	10.1495	-2.85497	0.948488	-3.01002	0.00261227	0.0114698	EPHA1	DOWN
	ENSG00000197558	40.3932	-2.83232	0.461905	-6.13182	8.69e-10	1.17e-08	SSPOP	DOWN
	ENSG00000166145	301.675	-2.82802	0.167975	-16.836	1.33e-63	2.06e-61	SPINT1	DOWN
	ENSG00000144229	26.115	-2.82588	0.572292	-4.93784	7.9e-07	7.04e-06	THSD7B	DOWN
	ENSG00000170500	31.9614	-2.82141	0.525893	-5.36499	8.1e-08	8.52e-07	LONRF2	DOWN
	ENSG00000174827	73.516	-2.80203	0.342269	-8.18664	2.69e-16	6.65e-15	PDZK1	DOWN
	ENSG00000168993	29.6214	-2.7895	0.541418	-5.15221	2.57e-07	2.5e-06	CPLX1	DOWN
	ENSG00000233217	11.8143	-2.78082	0.886754	-3.13596	0.00171294	0.00790408	MROH3P	DOWN
	ENSG00000116661	15.6722	-2.77812	0.741063	-3.74884	0.000177657	0.00103731	FBXO2	DOWN
	ENSG00000188859	9.71959	-2.76549	0.946389	-2.92215	0.00347622	0.0146456	FAM78B	DOWN
	ENSG00000100100	25.1694	-2.76426	0.579067	-4.77364	1.81e-06	1.52e-05	PIK3IP1	DOWN
	ENSG00000054179	13.4638	-2.74318	0.80164	-3.42196	0.000621715	0.00321749	ENTPD2	DOWN
	ENSG00000198774	58.8798	-2.73534	0.377053	-7.25454	4.03e-13	7.69e-12	RASSF9	DOWN
	ENSG00000133101	67.2541	-2.70955	0.355291	-7.62629	2.42e-14	5.08e-13	CCNA1	DOWN
	ENSG00000102452	27.9932	-2.69928	0.551593	-4.8936	9.9e-07	8.65e-06	NALCN	DOWN
	ENSG00000177191	25.9062	-2.6935	0.569032	-4.73348	2.21e-06	1.83e-05	B3GNT8	DOWN
	ENSG00000167995	19.9789	-2.66553	0.663013	-4.02033	5.81e-05	0.000371696	BEST1	DOWN
	ENSG00000173175	255.945	-2.64545	0.177263	-14.9239	2.3e-50	2.66e-48	ADCY5	DOWN
	ENSG00000000971	30.3288	-2.62869	0.516256	-5.09182	3.55e-07	3.35e-06	CFH	DOWN
	ENSG00000176428	21.3273	-2.62204	0.622209	-4.21409	2.51e-05	0.000171443	VPS37D	DOWN
	ENSG00000127863	10.4666	-2.60372	0.911972	-2.85505	0.00430306	0.0176691	TNFRSF19	DOWN
	ENSG00000214381	10.4033	-2.59562	0.908382	-2.85741	0.00427113	0.0175523	LINC00488	DOWN
	ENSG00000111859	406.001	-2.59044	0.141182	-18.3482	3.41e-75	6.19e-73	NEDD9	DOWN
	ENSG00000167588	36.5074	-2.58735	0.469368	-5.51242	3.54e-08	3.91e-07	GPD1	DOWN
	ENSG00000118298	29.5827	-2.57931	0.528715	-4.87846	1.07e-06	9.29e-06	CA14	DOWN
	ENSG00000116852	81.0125	-2.57563	0.317963	-8.10041	5.48e-16	1.33e-14	KIF21B	DOWN
	ENSG00000131037	108.617	-2.57439	0.278321	-9.2497	2.25e-20	7.35e-19	EPS8L1	DOWN
	ENSG00000167608	39.455	-2.56685	0.453022	-5.66607	1.46e-08	1.68e-07	TMC4	DOWN
	ENSG00000118292	18.9267	-2.56399	0.650327	-3.94262	8.06e-05	0.000498965	C1orf54	DOWN
	ENSG00000169583	13.4976	-2.53131	0.77778	-3.25453	0.00113579	0.00548695	CLIC3	DOWN
	ENSG00000006747	2605.88	-2.52939	0.0549019	-46.0712	0	0	SCIN	DOWN
	ENSG00000115590	14.988	-2.517	0.7441	-3.38261	0.000718013	0.00364988	IL1R2	DOWN
	ENSG00000181778	289.535	-2.5121	0.165275	-15.1996	3.56e-52	4.31e-50	TMEM252	DOWN
	ENSG00000160191	91.1871	-2.50601	0.293113	-8.54962	1.23e-17	3.36e-16	PDE9A	DOWN
	ENSG00000203814	9.97585	-2.49989	0.904954	-2.76245	0.00573695	0.0226391	H2BC18	DOWN
	ENSG00000130477	343.91	-2.47473	0.148689	-16.6437	3.36e-62	5.06e-60	UNC13A	DOWN
	ENSG00000205795	475.894	-2.47426	0.132626	-18.6559	1.13e-77	2.22e-75	CYS1	DOWN
	ENSG00000225329	229.704	-2.45983	0.183813	-13.3822	7.68e-41	6.46e-39	LHFPL3-AS2	DOWN
	ENSG00000206052	9.65467	-2.4545	0.919819	-2.66846	0.00762001	0.0287736	DOK6	DOWN
	ENSG00000143369	9.64449	-2.4449	0.938527	-2.60504	0.00918637	0.0338135	ECM1	DOWN
	ENSG00000124107	431.909	-2.44233	0.132294	-18.4614	4.23e-76	8.07e-74	SLPI	DOWN
	ENSG00000154556	38.1838	-2.4346	0.45737	-5.32304	1.02e-07	1.06e-06	SORBS2	DOWN
	ENSG00000169562	30.1585	-2.42004	0.514793	-4.701	2.59e-06	2.12e-05	GJB1	DOWN
	ENSG00000167183	12.4405	-2.38828	0.794126	-3.00743	0.00263463	0.0115509	PRR15L	DOWN
	ENSG00000184260	26.1212	-2.38032	0.543804	-4.37717	1.2e-05	8.79e-05	H2AC20	DOWN
	ENSG00000106025	2893.62	-2.37555	0.0508302	-46.7351	0	0	TSPAN12	DOWN
	ENSG00000183496	12.2737	-2.36221	0.807858	-2.92404	0.00345521	0.0145694	MEX3B	DOWN
	ENSG00000253313	21.4074	-2.35826	0.601433	-3.92107	8.82e-05	0.000541039	C1orf210	DOWN
	ENSG00000112182	13.7286	-2.35702	0.750523	-3.1405	0.00168661	0.007806	BACH2	DOWN
	ENSG00000106927	87.8496	-2.35101	0.291795	-8.05708	7.81e-16	1.86e-14	AMBP	DOWN
	ENSG00000203999	18.078	-2.34927	0.657871	-3.57102	0.000355598	0.00193938	LINC01270	DOWN
	ENSG00000187730	28.2443	-2.32186	0.523563	-4.43474	9.22e-06	6.86e-05	GABRD	DOWN
	ENSG00000130653	29.4336	-2.28518	0.52483	-4.35413	1.34e-05	9.69e-05	PNPLA7	DOWN
	ENSG00000003436	87.7459	-2.26869	0.305614	-7.42338	1.14e-13	2.26e-12	TFPI	DOWN
	ENSG00000135378	30.2868	-2.26814	0.496036	-4.57252	4.82e-06	3.76e-05	PRRG4	DOWN
	ENSG00000105289	146.779	-2.25824	0.224396	-10.0636	8e-24	3.21e-22	TJP3	DOWN
	ENSG00000112319	31.6151	-2.24807	0.496528	-4.52758	5.97e-06	4.58e-05	EYA4	DOWN
	ENSG00000167165	99.0145	-2.22718	0.293069	-7.59951	2.97e-14	6.22e-13	UGT1A6	DOWN
	ENSG00000106066	46.5315	-2.22501	0.395273	-5.62904	1.81e-08	2.06e-07	CPVL	DOWN
	ENSG00000163328	53.4645	-2.22199	0.368701	-6.02653	1.68e-09	2.18e-08	GPR155	DOWN
	ENSG00000143515	22.0339	-2.1945	0.589028	-3.72562	0.000194833	0.00112918	ATP8B2	DOWN
	ENSG00000181218	65.299	-2.19391	0.336177	-6.52606	6.75e-11	1.03e-09	H2AW	DOWN
	ENSG00000143365	120.682	-2.19357	0.245632	-8.9303	4.25e-19	1.27e-17	RORC	DOWN
	ENSG00000176945	27.5676	-2.18769	0.514266	-4.254	2.1e-05	0.000145619	MUC20	DOWN
	ENSG00000243970	16.5332	-2.18538	0.694044	-3.14877	0.00163961	0.00762167	PPIEL	DOWN
	ENSG00000277462	103.319	-2.18451	0.267528	-8.16554	3.2e-16	7.89e-15	ZNF670	DOWN
	ENSG00000143450	11.0195	-2.18052	0.838368	-2.60092	0.00929751	0.0341804	OAZ3	DOWN
	ENSG00000224903	12.1884	-2.13831	0.803356	-2.66172	0.00777414	0.0292591	RNF32-AS1	DOWN
	ENSG00000126460	23.8284	-2.11401	0.551625	-3.83234	0.000126932	0.000755049	PRRG2	DOWN
	ENSG00000241635	13.1883	-2.11141	0.7442	-2.83716	0.00455175	0.0185319	UGT1A1	DOWN
	ENSG00000146250	10.4454	-2.0886	0.837413	-2.49411	0.0126273	0.0442893	PRSS35	DOWN
	ENSG00000266074	82.0332	-2.08557	0.300211	-6.94702	3.73e-12	6.44e-11	BAHCC1	DOWN
	ENSG00000187187	23.3759	-2.08482	0.554058	-3.76282	0.000168005	0.000982646	ZNF546	DOWN
	ENSG00000283709	12.9836	-2.08224	0.756718	-2.75167	0.00592923	0.0233314	FAM238C	DOWN
	ENSG00000095585	12.9481	-2.07316	0.746462	-2.77732	0.005481	0.021756	BLNK	DOWN
	ENSG00000184731	63.2726	-2.07034	0.340789	-6.07515	1.24e-09	1.64e-08	FAM110C	DOWN
	ENSG00000235374	14.1324	-2.06838	0.718438	-2.879	0.00398944	0.0164905	SSR4P1	DOWN
	ENSG00000181790	794.773	-2.06504	0.0929896	-22.2072	2.93e-109	9.47e-107	ADGRB1	DOWN
	ENSG00000089847	28.1662	-2.05491	0.503028	-4.08507	4.41e-05	0.00028762	ANKRD24	DOWN
	ENSG00000135842	128.992	-2.03538	0.23357	-8.71424	2.93e-18	8.29e-17	NIBAN1	DOWN
	ENSG00000230487	35.353	-2.03189	0.446944	-4.54618	5.46e-06	4.22e-05	PSMG3-AS1	DOWN
	ENSG00000196189	172.721	-2.02505	0.199823	-10.1342	3.89e-24	1.58e-22	SEMA4A	DOWN
	ENSG00000111405	21.3973	-2.01118	0.593236	-3.39018	0.000698464	0.00356389	ENDOU	DOWN
	ENSG00000239467	13.7936	-2.00498	0.741399	-2.70432	0.00684445	0.026285	ERICH2	DOWN
	ENSG00000135127	16.1798	-2.00027	0.660564	-3.02812	0.00246077	0.0108655	BICDL1	DOWN
	ENSG00000189143	119.162	-1.99924	0.247118	-8.09024	5.95e-16	1.43e-14	CLDN4	DOWN
	ENSG00000242574	150.094	-1.985	0.216529	-9.16736	4.85e-20	1.52e-18	HLA-DMB	DOWN
	ENSG00000127084	12.192	-1.97076	0.764747	-2.57701	0.00996585	0.0362525	FGD3	DOWN
	ENSG00000156711	21.8663	-1.96852	0.571353	-3.44537	0.000570279	0.0029678	MAPK13	DOWN
	ENSG00000135960	13.4597	-1.96849	0.725238	-2.71427	0.00664219	0.0256605	EDAR	DOWN
	ENSG00000123358	37.4772	-1.96103	0.440631	-4.45051	8.57e-06	6.41e-05	NR4A1	DOWN
	ENSG00000177181	15.6869	-1.95709	0.681485	-2.8718	0.00408139	0.0168332	RIMKLA	DOWN
	ENSG00000163701	20.6363	-1.95609	0.581283	-3.36513	0.000765087	0.00385887	IL17RE	DOWN
	ENSG00000117281	18.1791	-1.94048	0.641373	-3.0255	0.00248219	0.0109438	CD160	DOWN
	ENSG00000139269	152.227	-1.93558	0.210581	-9.19161	3.87e-20	1.23e-18	INHBE	DOWN
	ENSG00000124839	105.256	-1.90954	0.253407	-7.53547	4.87e-14	9.99e-13	RAB17	DOWN
	ENSG00000169403	85.1102	-1.90932	0.293754	-6.4997	8.05e-11	1.22e-09	PTAFR	DOWN
	ENSG00000143502	283.504	-1.88132	0.159238	-11.8145	3.29e-32	2.01e-30	SUSD4	DOWN
	ENSG00000164171	696.274	-1.87858	0.0978183	-19.2048	3.37e-82	7.08e-80	ITGA2	DOWN
	ENSG00000186364	15.2694	-1.87333	0.719045	-2.6053	0.00917936	0.0338045	NUDT17	DOWN
	ENSG00000143375	65.7603	-1.86611	0.327836	-5.6922	1.25e-08	1.47e-07	CGN	DOWN
	ENSG00000163362	944.936	-1.85414	0.0876587	-21.1517	2.66e-99	7.61e-97	INAVA	DOWN
	ENSG00000185499	476.406	-1.83025	0.117489	-15.5781	1.03e-54	1.36e-52	MUC1	DOWN
	ENSG00000162946	117.048	-1.8188	0.238755	-7.61784	2.58e-14	5.42e-13	DISC1	DOWN
	ENSG00000168702	15.8091	-1.81676	0.688398	-2.63911	0.00831244	0.0309797	LRP1B	DOWN
	ENSG00000154274	16.7482	-1.80794	0.657795	-2.74849	0.00598713	0.0235453	C4orf19	DOWN
	ENSG00000261408	20.1112	-1.80618	0.582478	-3.10086	0.00192962	0.00879431	TEN1-CDK3	DOWN
	ENSG00000163435	71.2616	-1.79811	0.30701	-5.85684	4.72e-09	5.81e-08	ELF3	DOWN
	ENSG00000198049	16.7581	-1.79256	0.651308	-2.75225	0.00591876	0.023301	AVPR1B	DOWN
	ENSG00000138642	29.8673	-1.78539	0.473364	-3.77171	0.000162132	0.000950384	HERC6	DOWN
	ENSG00000164251	30.9453	-1.77711	0.472241	-3.76315	0.000167784	0.00098197	F2RL1	DOWN
	ENSG00000204444	194.991	-1.7767	0.185381	-9.58404	9.33e-22	3.33e-20	APOM	DOWN
	ENSG00000160190	89.7846	-1.7712	0.281451	-6.29311	3.11e-10	4.4e-09	SLC37A1	DOWN
	ENSG00000174951	39.2845	-1.76484	0.411852	-4.28513	1.83e-05	0.000128085	FUT1	DOWN
	ENSG00000184678	44.8444	-1.7642	0.385721	-4.57378	4.79e-06	3.74e-05	H2BC21	DOWN
	ENSG00000174567	22.9461	-1.76109	0.542304	-3.24743	0.00116451	0.00560849	GOLT1A	DOWN
	ENSG00000248671	29.3237	-1.75843	0.47871	-3.67327	0.000239467	0.00136397	ALG1L9P	DOWN
	ENSG00000117139	520.201	-1.75633	0.114088	-15.3945	1.78e-53	2.25e-51	KDM5B	DOWN
	ENSG00000119125	1732.08	-1.74568	0.0632721	-27.59	1.47e-167	7.79e-165	GDA	DOWN
	ENSG00000065809	126.826	-1.73007	0.229497	-7.53853	4.75e-14	9.77e-13	FAM107B	DOWN
	ENSG00000126733	47.0344	-1.72519	0.375005	-4.60043	4.22e-06	3.32e-05	DACH2	DOWN
	ENSG00000115339	13.8787	-1.72437	0.703533	-2.45102	0.0142452	0.0491304	GALNT3	DOWN
	ENSG00000085465	22.3442	-1.71634	0.547315	-3.13593	0.00171311	0.00790408	OVGP1	DOWN
	ENSG00000153234	14.8607	-1.71591	0.680363	-2.52205	0.0116673	0.0414099	NR4A2	DOWN
	ENSG00000115594	98.0891	-1.6983	0.273617	-6.20687	5.4e-10	7.39e-09	IL1R1	DOWN
	ENSG00000187554	97.4943	-1.68242	0.262708	-6.40415	1.51e-10	2.21e-09	TLR5	DOWN
	ENSG00000185630	146.193	-1.66986	0.216779	-7.70306	1.33e-14	2.88e-13	PBX1	DOWN
	ENSG00000196782	41.2401	-1.65651	0.399127	-4.15032	3.32e-05	0.000221774	MAML3	DOWN
	ENSG00000111199	105.333	-1.65508	0.24903	-6.64613	3.01e-11	4.74e-10	TRPV4	DOWN
	ENSG00000196418	56.7844	-1.65469	0.339534	-4.87343	1.1e-06	9.51e-06	ZNF124	DOWN
	ENSG00000120322	17.463	-1.65151	0.625126	-2.64189	0.00824449	0.030765	PCDHB8	DOWN
	ENSG00000172361	18.3919	-1.64816	0.608113	-2.71029	0.00672247	0.0259101	CFAP53	DOWN
	ENSG00000223764	37.9934	-1.64705	0.435707	-3.78018	0.000156713	0.000920069	LINC02593	DOWN
	ENSG00000174564	15.3724	-1.64657	0.662163	-2.48665	0.0128953	0.0450594	IL20RB	DOWN
	ENSG00000143198	548.094	-1.63483	0.110447	-14.802	1.42e-49	1.59e-47	MGST3	DOWN
	ENSG00000021300	59.8505	-1.63347	0.340284	-4.80032	1.58e-06	1.34e-05	PLEKHB1	DOWN
	ENSG00000071575	253.682	-1.61964	0.164046	-9.87308	5.45e-23	2.08e-21	TRIB2	DOWN
	ENSG00000163683	109.007	-1.60421	0.258842	-6.19765	5.73e-10	7.82e-09	SMIM14	DOWN
	ENSG00000228594	62.8349	-1.59927	0.347393	-4.60364	4.15e-06	3.28e-05	FNDC10	DOWN
	ENSG00000236404	68.9898	-1.58892	0.314265	-5.056	4.28e-07	3.97e-06	VLDLR-AS1	DOWN
	ENSG00000143353	59.5528	-1.58818	0.334504	-4.74786	2.06e-06	1.71e-05	LYPLAL1	DOWN
	ENSG00000172201	284.092	-1.57469	0.150781	-10.4435	1.57e-25	7.14e-24	ID4	DOWN
	ENSG00000230650	26.7369	-1.57366	0.502885	-3.12927	0.00175243	0.00806053	LOC442041	DOWN
	ENSG00000111275	1481.71	-1.57316	0.0643222	-24.4574	4.2e-132	1.74e-129	ALDH2	DOWN
	ENSG00000204262	24.5984	-1.57177	0.515826	-3.04709	0.00231069	0.0102851	COL5A2	DOWN
	ENSG00000126882	27.6581	-1.56918	0.484592	-3.23815	0.00120306	0.00577259	FAM78A	DOWN
	ENSG00000131480	22.5886	-1.56086	0.541184	-2.88416	0.00392456	0.016263	AOC2	DOWN
	ENSG00000178343	2767.17	-1.56044	0.0472407	-33.0318	2.84e-239	2.23e-236	SHISA3	DOWN
	ENSG00000117595	62.5781	-1.55857	0.323318	-4.82055	1.43e-06	1.22e-05	IRF6	DOWN
	ENSG00000133056	420.953	-1.5583	0.123539	-12.6138	1.77e-36	1.28e-34	PIK3C2B	DOWN
	ENSG00000234741	1132.41	-1.54564	0.0735851	-21.0048	5.93e-98	1.61e-95	GAS5	DOWN
	ENSG00000117834	19.3519	-1.54022	0.582344	-2.64486	0.00817253	0.03055	SLC5A9	DOWN
	ENSG00000170166	41.8217	-1.53821	0.394573	-3.89842	9.68e-05	0.000588887	HOXD4	DOWN
	ENSG00000163075	23.9863	-1.52555	0.537247	-2.83957	0.00451739	0.0184071	CFAP221	DOWN
	ENSG00000128652	31.7263	-1.51874	0.4626	-3.28305	0.00102691	0.00502123	HOXD3	DOWN
	ENSG00000227210	26.902	-1.5179	0.488704	-3.10598	0.00189651	0.00865903	WDR35-DT	DOWN
	ENSG00000165675	231.836	-1.5151	0.164608	-9.2043	3.44e-20	1.1e-18	ENOX2	DOWN
	ENSG00000232104	19.2179	-1.51382	0.583811	-2.593	0.00951431	0.0348312	RFX3-DT	DOWN
	ENSG00000113555	19.0839	-1.5137	0.588028	-2.5742	0.0100472	0.0365039	PCDH12	DOWN
	ENSG00000198625	250.758	-1.51305	0.158163	-9.5664	1.11e-21	3.91e-20	MDM4	DOWN
	ENSG00000170099	54.3639	-1.51293	0.349219	-4.33233	1.48e-05	0.000106224	SERPINA6	DOWN
	ENSG00000160188	32.6676	-1.51157	0.448247	-3.37218	0.000745745	0.00377666	RSPH1	DOWN
	ENSG00000229847	718.719	-1.50426	0.0925411	-16.255	2.06e-59	2.95e-57	EMX2OS	DOWN
	ENSG00000153029	103.474	-1.49788	0.247146	-6.06071	1.36e-09	1.79e-08	MR1	DOWN
	ENSG00000004799	97.7663	-1.49773	0.254576	-5.88324	4.02e-09	5e-08	PDK4	DOWN
	ENSG00000247809	19.8763	-1.49469	0.569711	-2.6236	0.0087007	0.0322331	NR2F2-AS1	DOWN
	ENSG00000254726	56.7785	-1.49169	0.346807	-4.30123	1.7e-05	0.000119744	MEX3A	DOWN
	ENSG00000168306	34.1081	-1.48723	0.434722	-3.42111	0.000623653	0.0032264	ACOX2	DOWN
	ENSG00000137331	190.408	-1.48528	0.182913	-8.12015	4.66e-16	1.13e-14	IER3	DOWN
	ENSG00000215808	35.0723	-1.48391	0.441638	-3.36002	0.00077938	0.00392299	LINC01139	DOWN
	ENSG00000117602	95.7398	-1.47511	0.256232	-5.75692	8.57e-09	1.03e-07	RCAN3	DOWN
	ENSG00000145331	41.1502	-1.46451	0.396798	-3.69083	0.000223524	0.00128249	TRMT10A	DOWN
	ENSG00000143776	691.071	-1.46205	0.0963478	-15.1747	5.2e-52	6.25e-50	CDC42BPA	DOWN
	ENSG00000163125	1255.81	-1.46203	0.0710068	-20.59	3.37e-94	8.96e-92	RPRD2	DOWN
	ENSG00000164778	31.5628	-1.46178	0.458829	-3.18589	0.00144308	0.00681233	EN2	DOWN
	ENSG00000065361	283.187	-1.4612	0.1492	-9.7936	1.2e-22	4.51e-21	ERBB3	DOWN
	ENSG00000143153	1900.91	-1.45336	0.0579842	-25.0647	1.21e-138	5.28e-136	ATP1B1	DOWN
	ENSG00000226337	21.9752	-1.44263	0.57031	-2.52956	0.0114206	0.0406896	TMEM252-DT	DOWN
	ENSG00000232434	80.4583	-1.44038	0.281671	-5.11368	3.16e-07	3.02e-06	AJM1	DOWN
	ENSG00000272636	157.695	-1.43849	0.198801	-7.23579	4.63e-13	8.79e-12	DOC2B	DOWN
	ENSG00000160685	337.883	-1.43013	0.13698	-10.4404	1.62e-25	7.36e-24	ZBTB7B	DOWN
	ENSG00000185436	27.4071	-1.4233	0.485709	-2.93035	0.0033858	0.0143376	IFNLR1	DOWN
	ENSG00000145476	113.101	-1.42175	0.237686	-5.98163	2.21e-09	2.83e-08	CYP4V2	DOWN
	ENSG00000257727	33.8486	-1.42116	0.431898	-3.2905	0.00100009	0.00489974	CNPY2	DOWN
	ENSG00000152939	88.6626	-1.41898	0.266365	-5.32718	9.97e-08	1.03e-06	MARVELD2	DOWN
	ENSG00000136999	910.182	-1.41833	0.0818624	-17.3258	3e-67	4.92e-65	CCN3	DOWN
	ENSG00000153714	92.8015	-1.41334	0.259204	-5.45263	4.96e-08	5.37e-07	LURAP1L	DOWN
	ENSG00000139946	66.1923	-1.40521	0.329782	-4.26103	2.03e-05	0.00014151	PELI2	DOWN
	ENSG00000167103	76.1443	-1.40478	0.286136	-4.90949	9.13e-07	8.03e-06	PIP5KL1	DOWN
	ENSG00000182379	215.121	-1.40436	0.176172	-7.97151	1.57e-15	3.64e-14	NXPH4	DOWN
	ENSG00000162572	46.1225	-1.39493	0.372341	-3.74638	0.000179401	0.00104708	SCNN1D	DOWN
	ENSG00000178947	24.337	-1.39253	0.513697	-2.7108	0.00671215	0.0258838	SMIM10L2A	DOWN
	ENSG00000100342	25.1648	-1.38619	0.501349	-2.76493	0.00569355	0.0224917	APOL1	DOWN
	ENSG00000221955	67.3439	-1.38345	0.310809	-4.45115	8.54e-06	6.39e-05	SLC12A8	DOWN
	ENSG00000114302	271.783	-1.38185	0.156008	-8.85756	8.18e-19	2.41e-17	PRKAR2A	DOWN
	ENSG00000114270	31.5053	-1.3804	0.462047	-2.98758	0.00281192	0.012231	COL7A1	DOWN
	ENSG00000242125	285.735	-1.37775	0.149418	-9.22077	2.95e-20	9.49e-19	SNHG3	DOWN
	ENSG00000117472	506.792	-1.37296	0.119054	-11.5322	9.08e-31	5.22e-29	TSPAN1	DOWN
	ENSG00000151150	129.182	-1.37185	0.220143	-6.23162	4.62e-10	6.37e-09	ANK3	DOWN
	ENSG00000072071	491.59	-1.37148	0.113118	-12.1244	7.84e-34	5.1e-32	ADGRL1	DOWN
	ENSG00000167680	100.655	-1.36624	0.250452	-5.45508	4.9e-08	5.31e-07	SEMA6B	DOWN
	ENSG00000275395	639.875	-1.36406	0.0987902	-13.8076	2.29e-43	2.12e-41	FCGBP	DOWN
	ENSG00000132932	79.0894	-1.36265	0.283013	-4.81481	1.47e-06	1.25e-05	ATP8A2	DOWN
	ENSG00000207650	27.2866	-1.35712	0.488629	-2.77741	0.00547938	0.0217555	MIR570	DOWN
	ENSG00000143669	50.5807	-1.35646	0.355111	-3.81981	0.000133552	0.000791269	LYST	DOWN
	ENSG00000074410	2641.09	-1.35505	0.0483126	-28.0474	4.29e-173	2.46e-170	CA12	DOWN
	ENSG00000182795	296.829	-1.35126	0.145197	-9.30637	1.32e-20	4.4e-19	C1orf116	DOWN
	ENSG00000143815	1105.94	-1.35007	0.0757067	-17.8329	3.92e-71	6.64e-69	LBR	DOWN
	ENSG00000111087	47.5337	-1.3452	0.361882	-3.71724	0.000201415	0.00116506	GLI1	DOWN
	ENSG00000131242	106.246	-1.34461	0.24427	-5.50464	3.7e-08	4.06e-07	RAB11FIP4	DOWN
	ENSG00000158769	268.355	-1.33986	0.150913	-8.87839	6.78e-19	2e-17	F11R	DOWN
	ENSG00000113594	117.467	-1.3384	0.228995	-5.84466	5.08e-09	6.25e-08	LIFR	DOWN
	ENSG00000248932	30.6532	-1.33521	0.453509	-2.94418	0.00323809	0.0137769	COPB2-DT	DOWN
	ENSG00000126709	33.2429	-1.33241	0.454018	-2.93471	0.00333861	0.014166	IFI6	DOWN
	ENSG00000115761	98.893	-1.33211	0.26891	-4.95375	7.28e-07	6.52e-06	NOL10	DOWN
	ENSG00000010818	206.579	-1.3252	0.172136	-7.69855	1.38e-14	2.97e-13	HIVEP2	DOWN
	ENSG00000111319	151.119	-1.32334	0.212112	-6.23889	4.41e-10	6.1e-09	SCNN1A	DOWN
	ENSG00000250799	173.834	-1.32028	0.189429	-6.9698	3.17e-12	5.51e-11	PRODH2	DOWN
	ENSG00000175707	26.0338	-1.31844	0.500212	-2.63576	0.00839501	0.0312405	KDF1	DOWN
	ENSG00000177788	179.467	-1.30884	0.189889	-6.89268	5.48e-12	9.25e-11	LOC105373159	DOWN
	ENSG00000143543	35.2504	-1.29988	0.423934	-3.06624	0.00216773	0.00972734	JTB	DOWN
	ENSG00000185291	28.3933	-1.29973	0.468833	-2.77226	0.00556677	0.0220642	IL3RA	DOWN
	ENSG00000228801	47.1451	-1.29639	0.367383	-3.52873	0.000417566	0.00223719	PCMTD1-DT	DOWN
	ENSG00000180667	119.193	-1.29476	0.231854	-5.58435	2.35e-08	2.64e-07	YOD1	DOWN
	ENSG00000231584	27.5627	-1.29296	0.501831	-2.57648	0.00998108	0.0362991	FAHD2CP	DOWN
	ENSG00000162576	61.5686	-1.29193	0.319972	-4.03763	5.4e-05	0.000347562	MXRA8	DOWN
	ENSG00000151090	147.432	-1.29118	0.206391	-6.25597	3.95e-10	5.49e-09	THRB	DOWN
	ENSG00000116586	135.396	-1.28907	0.214138	-6.01983	1.75e-09	2.26e-08	LAMTOR2	DOWN
	ENSG00000134324	79.6493	-1.28776	0.279243	-4.61162	4e-06	3.17e-05	LPIN1	DOWN
	ENSG00000111816	170.895	-1.28556	0.192102	-6.69206	2.2e-11	3.54e-10	FRK	DOWN
	ENSG00000132879	105.568	-1.28142	0.246036	-5.20827	1.91e-07	1.88e-06	FBXO44	DOWN
	ENSG00000143434	37.4154	-1.27725	0.416675	-3.06534	0.00217422	0.00974861	SEMA6C	DOWN
	ENSG00000132849	650.994	-1.27663	0.0965744	-13.2191	6.8e-40	5.45e-38	PATJ	DOWN
	ENSG00000187231	286.182	-1.27415	0.146126	-8.71951	2.79e-18	7.94e-17	SESTD1	DOWN
	ENSG00000143786	34.8965	-1.27356	0.423445	-3.00762	0.00263302	0.0115492	CNIH3	DOWN
	ENSG00000152104	1639.25	-1.27288	0.0640828	-19.8631	8.49e-88	1.95e-85	PTPN14	DOWN
	ENSG00000160803	345.834	-1.2721	0.134447	-9.46174	3.03e-21	1.05e-19	UBQLN4	DOWN
	ENSG00000003137	83.936	-1.27123	0.273632	-4.64578	3.39e-06	2.73e-05	CYP26B1	DOWN
	ENSG00000170345	68.8236	-1.26934	0.303699	-4.17959	2.92e-05	0.000197197	FOS	DOWN
	ENSG00000138735	29.5102	-1.26708	0.464394	-2.72846	0.0063631	0.0247557	PDE5A	DOWN
	ENSG00000108602	11558.6	-1.26251	0.0252842	-49.933	0	0	ALDH3A1	DOWN
	ENSG00000143248	47.2472	-1.26217	0.361224	-3.49414	0.000475588	0.00252353	RGS5	DOWN
	ENSG00000119772	102.328	-1.26106	0.246918	-5.10722	3.27e-07	3.12e-06	DNMT3A	DOWN
	ENSG00000075945	154.168	-1.26032	0.199961	-6.30281	2.92e-10	4.15e-09	KIFAP3	DOWN
	ENSG00000137574	401.868	-1.25536	0.123878	-10.1339	3.91e-24	1.58e-22	TGS1	DOWN
	ENSG00000132510	152.123	-1.25281	0.201324	-6.22284	4.88e-10	6.71e-09	KDM6B	DOWN
	ENSG00000188542	34.5018	-1.25255	0.434036	-2.88583	0.00390385	0.0161861	DUSP28	DOWN
	ENSG00000179456	47.7641	-1.25113	0.36309	-3.44579	0.000569389	0.00296421	ZBTB18	DOWN
	ENSG00000116991	371.672	-1.25024	0.128166	-9.7548	1.76e-22	6.53e-21	SIPA1L2	DOWN
	ENSG00000153086	72.1408	-1.25008	0.291584	-4.28721	1.81e-05	0.000126952	ACMSD	DOWN
	ENSG00000198353	63.7969	-1.24599	0.328468	-3.79335	0.000148629	0.000875371	HOXC4	DOWN
	ENSG00000154229	2826.39	-1.24332	0.0467281	-26.6076	5.54e-156	2.66e-153	PRKCA	DOWN
	ENSG00000163449	58.6434	-1.23569	0.335564	-3.68242	0.000231026	0.00132095	TMEM169	DOWN
	ENSG00000198929	110.848	-1.23456	0.237162	-5.20555	1.93e-07	1.91e-06	NOS1AP	DOWN
	ENSG00000168818	218.829	-1.23108	0.173891	-7.07962	1.45e-12	2.6e-11	STX18	DOWN
	ENSG00000111678	203.159	-1.23092	0.173396	-7.09887	1.26e-12	2.27e-11	C12orf57	DOWN
	ENSG00000053501	63.0059	-1.2308	0.318835	-3.86031	0.000113244	0.000681513	USE1	DOWN
	ENSG00000163864	59.1251	-1.23045	0.329077	-3.73908	0.000184692	0.00107544	NMNAT3	DOWN
	ENSG00000185432	486.325	-1.22878	0.112431	-10.9292	8.36e-28	4.29e-26	METTL7A	DOWN
	ENSG00000110723	53.2572	-1.2286	0.341076	-3.60213	0.000315621	0.001745	EXPH5	DOWN
	ENSG00000143614	480.829	-1.2221	0.116332	-10.5052	8.18e-26	3.79e-24	GATAD2B	DOWN
	ENSG00000169231	97.4989	-1.22089	0.251999	-4.84484	1.27e-06	1.09e-05	THBS3	DOWN
	ENSG00000091986	73.3152	-1.22047	0.314901	-3.87572	0.00010631	0.000642649	CCDC80	DOWN
	ENSG00000183248	121.829	-1.21965	0.23191	-5.25918	1.45e-07	1.46e-06	PRR36	DOWN
	ENSG00000104953	28.0857	-1.2186	0.468515	-2.60099	0.00929559	0.0341804	TLE6	DOWN
	ENSG00000143819	299.261	-1.21315	0.141588	-8.5682	1.05e-17	2.87e-16	EPHX1	DOWN
	ENSG00000135338	36.2722	-1.2125	0.413913	-2.92935	0.00339669	0.0143674	LCA5	DOWN
	ENSG00000251209	44.2164	-1.2114	0.391591	-3.09353	0.00197793	0.00898122	LINC00923	DOWN
	ENSG00000047346	68.9553	-1.20998	0.304993	-3.96723	7.27e-05	0.000454305	FAM214A	DOWN
	ENSG00000147180	28.6229	-1.20697	0.484199	-2.49271	0.0126772	0.0444433	ZNF711	DOWN
	ENSG00000228262	58.1896	-1.20667	0.329923	-3.65742	0.000254767	0.00144119	LINC01317	DOWN
	ENSG00000228262	58.1896	-1.20667	0.329923	-3.65742	0.000254767	0.00144119	LINC01320	DOWN
	ENSG00000180530	433.008	-1.20654	0.119721	-10.0779	6.92e-24	2.79e-22	NRIP1	DOWN
	ENSG00000101844	33.4477	-1.2044	0.443696	-2.71446	0.00663834	0.0256523	ATG4A	DOWN
	ENSG00000171992	56.5765	-1.20027	0.342126	-3.50826	0.000451043	0.00240185	SYNPO	DOWN
	ENSG00000215386	48.193	-1.19541	0.357766	-3.34133	0.000833792	0.00416728	MIR99AHG	DOWN
	ENSG00000131069	107.56	-1.19531	0.243463	-4.9096	9.13e-07	8.03e-06	ACSS2	DOWN
	ENSG00000246859	32.0424	-1.19243	0.461774	-2.58228	0.00981506	0.0357739	STARD4-AS1	DOWN
	ENSG00000247708	31.4991	-1.19043	0.478787	-2.48635	0.0129062	0.0450868	STX18-AS1	DOWN
	ENSG00000147862	118.512	-1.19	0.240951	-4.93876	7.86e-07	7.01e-06	NFIB	DOWN
	ENSG00000118785	5505.88	-1.18506	0.0337917	-35.0694	1.97e-269	1.63e-266	SPP1	DOWN
	ENSG00000141524	498.031	-1.18351	0.109723	-10.7864	3.99e-27	1.98e-25	TMC6	DOWN
	ENSG00000106479	112.021	-1.18147	0.233525	-5.05928	4.21e-07	3.92e-06	ZNF862	DOWN
	ENSG00000134369	117.109	-1.1806	0.229972	-5.13366	2.84e-07	2.73e-06	NAV1	DOWN
	ENSG00000054267	325.985	-1.1797	0.135842	-8.68438	3.81e-18	1.07e-16	ARID4B	DOWN
	ENSG00000172059	71.1869	-1.17732	0.297638	-3.95555	7.64e-05	0.000474706	KLF11	DOWN
	ENSG00000185278	134.034	-1.17696	0.216544	-5.43521	5.47e-08	5.89e-07	ZBTB37	DOWN
	ENSG00000164761	441.446	-1.17455	0.117665	-9.98217	1.82e-23	7.13e-22	TNFRSF11B	DOWN
	ENSG00000235750	143.125	-1.1745	0.207897	-5.64942	1.61e-08	1.84e-07	KIAA0040	DOWN
	ENSG00000066405	41.1308	-1.17216	0.397905	-2.94583	0.00322089	0.0137252	CLDN18	DOWN
	ENSG00000143387	40.8985	-1.16933	0.403944	-2.89479	0.00379413	0.0157972	CTSK	DOWN
	ENSG00000115738	817.101	-1.16852	0.0866417	-13.4869	1.87e-41	1.61e-39	ID2	DOWN
	ENSG00000168264	566.509	-1.16835	0.106032	-11.0188	3.1e-28	1.61e-26	IRF2BP2	DOWN
	ENSG00000171791	111.757	-1.16693	0.250543	-4.65758	3.2e-06	2.59e-05	BCL2	DOWN
	ENSG00000120738	173.729	-1.16443	0.191194	-6.09029	1.13e-09	1.5e-08	EGR1	DOWN
	ENSG00000239887	264.679	-1.1641	0.151747	-7.67133	1.7e-14	3.65e-13	C1orf226	DOWN
	ENSG00000007516	86.6849	-1.16197	0.267015	-4.35172	1.35e-05	9.8e-05	BAIAP3	DOWN
	ENSG00000147364	280.539	-1.16107	0.145917	-7.95708	1.76e-15	4.08e-14	FBXO25	DOWN
	ENSG00000147573	34.4912	-1.16071	0.424637	-2.73343	0.00626791	0.0244499	TRIM55	DOWN
	ENSG00000123384	905.201	-1.16032	0.0804453	-14.4237	3.67e-47	3.82e-45	LRP1	DOWN
	ENSG00000169184	93.2916	-1.15972	0.255081	-4.54648	5.46e-06	4.22e-05	MN1	DOWN
	ENSG00000185220	28.7399	-1.15792	0.473255	-2.44671	0.0144165	0.0496294	PGBD2	DOWN
	ENSG00000258441	253.271	-1.15657	0.154866	-7.4682	8.13e-14	1.63e-12	LINC00641	DOWN
	ENSG00000250564	28.089	-1.15536	0.468466	-2.46626	0.0136533	0.0473304	LOC102546229	DOWN
	ENSG00000116604	388.024	-1.15124	0.128501	-8.95899	3.28e-19	9.82e-18	MEF2D	DOWN
	ENSG00000175787	50.2501	-1.1497	0.353847	-3.24916	0.00115748	0.00558086	ZNF169	DOWN
	ENSG00000224660	44.5187	-1.14772	0.394458	-2.9096	0.0036189	0.0151566	SH3BP5-AS1	DOWN
	ENSG00000168159	864.126	-1.144	0.0827433	-13.8259	1.78e-43	1.67e-41	RNF187	DOWN
	ENSG00000127920	286.577	-1.14143	0.144946	-7.87483	3.41e-15	7.75e-14	GNG11	DOWN
	ENSG00000204314	37.3877	-1.14036	0.411435	-2.77167	0.00557699	0.0220899	PRRT1	DOWN
	ENSG00000204314	37.3877	-1.14036	0.411435	-2.77167	0.00557699	0.0220899	LOC100507547	DOWN
	ENSG00000131931	53.5606	-1.13945	0.347692	-3.27718	0.0010485	0.00510835	THAP1	DOWN
	ENSG00000143442	897.249	-1.13336	0.0856643	-13.2303	5.87e-40	4.72e-38	POGZ	DOWN
	ENSG00000133639	241.228	-1.13295	0.157741	-7.18233	6.85e-13	1.27e-11	BTG1	DOWN
	ENSG00000166046	153.241	-1.13038	0.201158	-5.61938	1.92e-08	2.18e-07	TCP11L2	DOWN
	ENSG00000171848	1071.87	-1.12864	0.0781492	-14.4421	2.81e-47	2.97e-45	RRM2	DOWN
	ENSG00000116747	219.669	-1.12702	0.166472	-6.77006	1.29e-11	2.1e-10	RO60	DOWN
	ENSG00000151623	81.5899	-1.12605	0.275624	-4.08546	4.4e-05	0.000287263	NR3C2	DOWN
	ENSG00000035115	87.757	-1.12594	0.262487	-4.28953	1.79e-05	0.000125751	SH3YL1	DOWN
	ENSG00000095303	1758.76	-1.12519	0.0578231	-19.4591	2.44e-84	5.34e-82	PTGS1	DOWN
	ENSG00000187634	119.14	-1.12226	0.234067	-4.79463	1.63e-06	1.38e-05	SAMD11	DOWN
	ENSG00000130821	56.8678	-1.11876	0.33161	-3.37373	0.000741568	0.00375807	SLC6A8	DOWN
	ENSG00000115255	30.8411	-1.11816	0.455689	-2.45378	0.0141365	0.0488009	REEP6	DOWN
	ENSG00000169905	520.907	-1.11689	0.115316	-9.68551	3.47e-22	1.27e-20	TOR1AIP2	DOWN
	ENSG00000185201	56.7285	-1.11509	0.328507	-3.39442	0.000687738	0.00351277	IFITM2	DOWN
	ENSG00000163346	323.133	-1.11364	0.135587	-8.21347	2.15e-16	5.33e-15	PBXIP1	DOWN
	ENSG00000160781	138.148	-1.11092	0.210992	-5.26525	1.4e-07	1.42e-06	PAQR6	DOWN
	ENSG00000275342	262.716	-1.10753	0.150655	-7.35141	1.96e-13	3.83e-12	PRAG1	DOWN
	ENSG00000105825	122.364	-1.10281	0.226834	-4.86177	1.16e-06	1.01e-05	TFPI2	DOWN
	ENSG00000158882	62.218	-1.10074	0.323792	-3.39952	0.000675041	0.00345656	TOMM40L	DOWN
	ENSG00000169220	222.944	-1.10045	0.173171	-6.35468	2.09e-10	2.99e-09	RGS14	DOWN
	ENSG00000175463	37.29	-1.09767	0.413833	-2.65244	0.00799121	0.0299646	TBC1D10C	DOWN
	ENSG00000157181	130.235	-1.09476	0.215037	-5.09104	3.56e-07	3.36e-06	ODR4	DOWN
	ENSG00000168209	65.5238	-1.0934	0.305179	-3.5828	0.000339931	0.00186692	DDIT4	DOWN
	ENSG00000236104	72.9746	-1.09225	0.291572	-3.74609	0.000179615	0.00104792	ZBTB22	DOWN
	ENSG00000076321	96.5534	-1.09065	0.260176	-4.19196	2.77e-05	0.000187423	KLHL20	DOWN
	ENSG00000188295	60.5876	-1.09027	0.318865	-3.41923	0.000627975	0.00324537	ZNF669	DOWN
	ENSG00000186480	161.147	-1.08601	0.204658	-5.30645	1.12e-07	1.15e-06	INSIG1	DOWN
	ENSG00000143479	120.582	-1.08529	0.23442	-4.6297	3.66e-06	2.93e-05	DYRK3	DOWN
	ENSG00000197408	332.737	-1.08529	0.137989	-7.86507	3.69e-15	8.36e-14	CYP2B6	DOWN
	ENSG00000241388	85.8406	-1.08219	0.267691	-4.04269	5.28e-05	0.000340586	HNF1A-AS1	DOWN
	ENSG00000171223	110.004	-1.08013	0.233841	-4.61909	3.85e-06	3.07e-05	JUNB	DOWN
	ENSG00000132906	41.0668	-1.0765	0.389667	-2.76261	0.00573417	0.0226341	CASP9	DOWN
	ENSG00000164061	48.7375	-1.07572	0.356785	-3.01504	0.00256947	0.0112919	BSN	DOWN
	ENSG00000168672	1074.94	-1.07208	0.0738401	-14.519	9.19e-48	9.84e-46	LRATD2	DOWN
	ENSG00000109610	154.603	-1.07151	0.204459	-5.24068	1.6e-07	1.6e-06	SOD3	DOWN
	ENSG00000068697	1596.3	-1.0703	0.0602204	-17.7731	1.14e-70	1.91e-68	LAPTM4A	DOWN
	ENSG00000263961	141.862	-1.06118	0.208587	-5.0875	3.63e-07	3.42e-06	RHEX	DOWN
	ENSG00000128203	49.07	-1.0611	0.353447	-3.00215	0.00268083	0.0117259	ASPHD2	DOWN
	ENSG00000168297	117.458	-1.05942	0.232348	-4.55964	5.12e-06	3.99e-05	PXK	DOWN
	ENSG00000198691	58.9786	-1.05863	0.319326	-3.3152	0.000915781	0.00452541	ABCA4	DOWN
	ENSG00000166415	169.76	-1.05805	0.194725	-5.43355	5.52e-08	5.94e-07	WDR72	DOWN
	ENSG00000137251	218.265	-1.05518	0.169145	-6.23832	4.42e-10	6.12e-09	TINAG	DOWN
	ENSG00000138764	114.094	-1.05352	0.231191	-4.5569	5.19e-06	4.03e-05	CCNG2	DOWN
	ENSG00000070501	96.264	-1.05134	0.24984	-4.20806	2.58e-05	0.000175758	POLB	DOWN
	ENSG00000152061	122.791	-1.05132	0.220629	-4.76509	1.89e-06	1.58e-05	RABGAP1L	DOWN
	ENSG00000143401	904.829	-1.0486	0.0800063	-13.1065	3.02e-39	2.36e-37	ANP32E	DOWN
	ENSG00000242086	726.502	-1.04797	0.090647	-11.561	6.49e-31	3.79e-29	SDHAP2	DOWN
	ENSG00000198860	371.311	-1.04704	0.126655	-8.26687	1.38e-16	3.44e-15	TSEN15	DOWN
	ENSG00000143156	88.923	-1.04466	0.261232	-3.99896	6.36e-05	0.000402576	NME7	DOWN
	ENSG00000173726	2081.79	-1.04291	0.0531287	-19.6299	8.58e-86	1.94e-83	TOMM20	DOWN
	ENSG00000124588	82.7842	-1.03961	0.278115	-3.73807	0.00018544	0.00107852	NQO2	DOWN
	ENSG00000213047	144.11	-1.03601	0.202953	-5.10469	3.31e-07	3.15e-06	DENND1B	DOWN
	ENSG00000196878	208.728	-1.03226	0.168538	-6.12475	9.08e-10	1.22e-08	LAMB3	DOWN
	ENSG00000230590	69.0397	-1.03183	0.298854	-3.45263	0.000555159	0.00289722	FTX	DOWN
	ENSG00000115128	466.84	-1.031	0.113927	-9.04964	1.43e-19	4.36e-18	SF3B6	DOWN
	ENSG00000143390	661.072	-1.02857	0.0946663	-10.8652	1.69e-27	8.55e-26	RFX5	DOWN
	ENSG00000233639	184.162	-1.02742	0.189554	-5.42017	5.95e-08	6.37e-07	PANTR1	DOWN
	ENSG00000130517	302.483	-1.02738	0.140688	-7.30251	2.82e-13	5.45e-12	PGPEP1	DOWN
	ENSG00000106948	624.894	-1.0252	0.0973694	-10.5289	6.35e-26	2.98e-24	AKNA	DOWN
	ENSG00000196220	53.7234	-1.02499	0.34679	-2.95566	0.00312006	0.0133682	SRGAP3	DOWN
	ENSG00000177954	2176.08	-1.02422	0.0513089	-19.9619	1.18e-88	2.88e-86	RPS27	DOWN
	ENSG00000205707	40.9462	-1.023	0.400155	-2.55651	0.0105728	0.0380789	ETFRF1	DOWN
	ENSG00000117280	560.295	-1.02215	0.102579	-9.96456	2.18e-23	8.42e-22	RAB29	DOWN
	ENSG00000143314	536.426	-1.01983	0.107901	-9.45155	3.34e-21	1.16e-19	MRPL24	DOWN
	ENSG00000177888	153.003	-1.01963	0.209659	-4.86325	1.15e-06	9.99e-06	ZBTB41	DOWN
	ENSG00000155324	141.261	-1.01879	0.204808	-4.97437	6.55e-07	5.92e-06	GRAMD2B	DOWN
	ENSG00000136720	11121	-1.01637	0.0252485	-40.2546	0	0	HS6ST1	DOWN
	ENSG00000162878	58.0679	-1.01496	0.332938	-3.04849	0.00229994	0.0102435	PKDCC	DOWN
	ENSG00000136643	138.626	-1.01311	0.209139	-4.84422	1.27e-06	1.09e-05	RPS6KC1	DOWN
	ENSG00000143412	45.8102	-1.01254	0.362964	-2.78964	0.0052767	0.0210629	ANXA9	DOWN
	ENSG00000203875	396.675	-1.01074	0.123672	-8.17271	3.02e-16	7.46e-15	SNHG5	DOWN
	ENSG00000143367	112.243	-1.0088	0.236455	-4.26637	1.99e-05	0.000138361	TUFT1	DOWN
	ENSG00000162851	129.257	-1.00782	0.214839	-4.69103	2.72e-06	2.22e-05	TFB2M	DOWN
	ENSG00000083097	156.941	-1.00645	0.193798	-5.19327	2.07e-07	2.04e-06	DOP1A	DOWN
	ENSG00000010072	98.9167	-1.00572	0.249372	-4.03299	5.51e-05	0.000353786	SPRTN	DOWN
	ENSG00000152332	826.077	-1.00537	0.0839203	-11.98	4.52e-33	2.93e-31	UHMK1	DOWN
	ENSG00000145675	450.485	-1.00384	0.11448	-8.76872	1.81e-18	5.17e-17	PIK3R1	DOWN
	ENSG00000227855	41.9294	-1.00362	0.385786	-2.60148	0.00928216	0.0341408	DPY19L2P3	DOWN
	ENSG00000101966	301.374	-1.00309	0.144755	-6.92963	4.22e-12	7.23e-11	XIAP	DOWN
	ENSG00000138439	162.458	-1.00286	0.193148	-5.19216	2.08e-07	2.04e-06	FAM117B	DOWN
	ENSG00000134215	265.259	-1.00129	0.149652	-6.6908	2.22e-11	3.56e-10	VAV3	DOWN
	ENSG00000128335	114.12	-1.00087	0.228898	-4.37255	1.23e-05	8.96e-05	APOL2	DOWN
	ENSG00000111266	80.3584	-1.00082	0.278294	-3.59628	0.000322797	0.00178269	DUSP16	DOWN
	ENSG00000146278	115.712	-1.00015	0.228161	-4.38354	1.17e-05	8.56e-05	PNRC1	DOWN
