# Supplementary material for: A negatively charged region within carboxy-terminal domain maintains proper CTCF DNA binding
Source: iScience. 2024 Nov 22;27(12):111452. doi: 10.1016/j.isci.2024.111452 (PMC11667065; doi:10.1016/j.isci.2024.111452)
Supplement: Table S5. Up-regulated genes upon NCR deletion, related to Figures 4, 5, and S3 [file mmc6.xlsx]

## Sheet: Table S5. Up-regulated genes up
	Table S5. Up-regulated genes upon NCR deletion. Related to Figures 4,5, and S3.
	ENSEMBL	baseMean	log2FoldChange	lfcSE	stat	pvalue	padj	SYMBOL	change
	ENSG00000143341	12.921	5.71648	1.53989	3.71227	0.000205406	0.00177631	HMCN1	UP
	ENSG00000130487	10.7444	5.44219	1.56381	3.4801	0.000501231	0.00383146	KLHDC7B	UP
	ENSG00000127129	7.38514	4.88915	1.63202	2.99577	0.00273754	0.0162302	EDN2	UP
	ENSG00000173110	7.26384	4.859	1.64266	2.95801	0.00309635	0.0180099	HSPA6	UP
	ENSG00000177679	10.6647	4.37363	1.21633	3.59577	0.000323435	0.00262699	SRRM3	UP
	ENSG00000100593	20.3793	4.32569	0.852756	5.0726	3.92e-07	6.63e-06	ISM2	UP
	ENSG00000130222	9.49638	4.21607	1.22923	3.42985	0.000603915	0.00449579	GADD45G	UP
	ENSG00000049323	14.0892	4.21537	1.01067	4.17087	3.03e-05	0.000334141	LTBP1	UP
	ENSG00000114948	13.7261	4.17429	1.01639	4.10699	4.01e-05	0.00042556	ADAM23	UP
	ENSG00000169302	12.8391	4.0587	1.01949	3.9811	6.86e-05	0.000681912	STK32A	UP
	ENSG00000240694	34.6393	3.89377	0.598456	6.50636	7.7e-11	2.35e-09	PNMA2	UP
	ENSG00000251322	19.0149	3.36442	0.724436	4.6442	3.41e-06	4.71e-05	SHANK3	UP
	ENSG00000025039	88.2448	3.32937	0.334861	9.94256	2.72e-23	2.95e-21	RRAGD	UP
	ENSG00000104081	22.6604	3.24011	0.648604	4.99552	5.87e-07	9.58e-06	BMF	UP
	ENSG00000184908	19.2216	3.14101	0.70128	4.47896	7.5e-06	9.55e-05	CLCNKB	UP
	ENSG00000022267	122.77	3.12657	0.277993	11.2469	2.4e-29	3.83e-27	FHL1	UP
	ENSG00000164292	9.21574	3.07317	1.00663	3.05292	0.00226624	0.0138801	RHOBTB3	UP
	ENSG00000148926	56.2846	3.05896	0.399203	7.66266	1.82e-14	9.16e-13	ADM	UP
	ENSG00000105088	63.6674	3.01773	0.375609	8.03421	9.42e-16	5.57e-14	OLFM2	UP
	ENSG00000137726	26.697	3.01498	0.588848	5.12013	3.05e-07	5.26e-06	FXYD6	UP
	ENSG00000053524	8.76003	3.01349	1.02134	2.95054	0.00317219	0.018353	MCF2L2	UP
	ENSG00000090661	42.738	2.9726	0.450859	6.59319	4.3e-11	1.38e-09	CERS4	UP
	ENSG00000072163	19.7159	2.844	0.65072	4.37055	1.24e-05	0.000149638	LIMS2	UP
	ENSG00000105642	7.95054	2.82969	1.05138	2.69141	0.00711505	0.035696	KCNN1	UP
	ENSG00000139915	9.79056	2.80941	0.94981	2.95786	0.00309782	0.0180099	MDGA2	UP
	ENSG00000187595	11.2903	2.78547	0.87274	3.19164	0.0014147	0.00929993	ZNF385C	UP
	ENSG00000167995	9.48479	2.76208	0.943008	2.92901	0.00340047	0.0194952	BEST1	UP
	ENSG00000236609	92.695	2.73427	0.297566	9.18877	3.97e-20	3.54e-18	ZNF853	UP
	ENSG00000166532	109.177	2.67775	0.274818	9.74371	1.96e-22	1.99e-20	RIMKLB	UP
	ENSG00000138083	21.6363	2.66485	0.628066	4.24295	2.21e-05	0.000251083	SIX3	UP
	ENSG00000138696	51.3709	2.65387	0.396342	6.6959	2.14e-11	7.16e-10	BMPR1B	UP
	ENSG00000237515	34.7105	2.64098	0.490817	5.38079	7.42e-08	1.45e-06	SHISA9	UP
	ENSG00000172379	69.8775	2.63275	0.337987	7.78951	6.73e-15	3.6e-13	ARNT2	UP
	ENSG00000198846	10.0108	2.57517	0.894515	2.87884	0.00399138	0.0220813	TOX	UP
	ENSG00000167971	37.0765	2.57432	0.456034	5.64502	1.65e-08	3.63e-07	CASKIN1	UP
	ENSG00000007402	23.6578	2.57329	0.572683	4.49339	7.01e-06	9e-05	CACNA2D2	UP
	ENSG00000092096	55.3945	2.56423	0.374877	6.8402	7.91e-12	2.77e-10	SLC22A17	UP
	ENSG00000105146	8.37965	2.55784	0.976352	2.61979	0.00879839	0.0425587	AURKC	UP
	ENSG00000187867	8.3409	2.55188	0.978474	2.60802	0.00910685	0.0436406	PALM3	UP
	ENSG00000101210	55.7667	2.48739	0.37616	6.61259	3.78e-11	1.22e-09	EEF1A2	UP
	ENSG00000171016	11.08	2.4662	0.833687	2.95819	0.00309452	0.0180086	PYGO1	UP
	ENSG00000182575	12.7162	2.46529	0.776762	3.1738	0.00150457	0.00979346	NXPH3	UP
	ENSG00000113580	42.3824	2.45255	0.424934	5.7716	7.85e-09	1.81e-07	NR3C1	UP
	ENSG00000100311	46.8108	2.4521	0.401189	6.11209	9.83e-10	2.62e-08	PDGFB	UP
	ENSG00000162458	146.324	2.43983	0.226201	10.7861	4e-27	5.57e-25	FBLIM1	UP
	ENSG00000277363	99.265	2.43433	0.277773	8.76372	1.89e-18	1.48e-16	SRCIN1	UP
	ENSG00000235621	47.2938	2.40288	0.396759	6.05626	1.39e-09	3.65e-08	LINC00494	UP
	ENSG00000197410	18.1844	2.40161	0.637894	3.76491	0.00016661	0.00148766	DCHS2	UP
	ENSG00000107957	19.3598	2.39396	0.645534	3.7085	0.000208493	0.00179853	SH3PXD2A	UP
	ENSG00000090539	13.6591	2.39331	0.738962	3.23875	0.00120057	0.00807565	CHRD	UP
	ENSG00000150051	12.0617	2.38896	0.788965	3.02796	0.00246209	0.0148893	MKX	UP
	ENSG00000135842	74.348	2.36818	0.320749	7.38327	1.54e-13	6.75e-12	NIBAN1	UP
	ENSG00000152284	37.5256	2.36053	0.462311	5.10592	3.29e-07	5.65e-06	TCF7L1	UP
	ENSG00000090339	34.1809	2.35247	0.466952	5.03793	4.71e-07	7.85e-06	ICAM1	UP
	ENSG00000108813	16.0824	2.3469	0.69099	3.39642	0.000682725	0.00500149	DLX4	UP
	ENSG00000172733	13.1984	2.34082	0.7467	3.13488	0.00171923	0.01099	PURG	UP
	ENSG00000164638	227.423	2.33921	0.17884	13.0799	4.29e-39	1.06e-36	SLC29A4	UP
	ENSG00000166173	30.4284	2.32507	0.502077	4.63091	3.64e-06	4.98e-05	LARP6	UP
	ENSG00000010310	12.8682	2.31055	0.790001	2.92474	0.00344743	0.0196994	GIPR	UP
	ENSG00000188176	84.4862	2.30681	0.298393	7.73077	1.07e-14	5.61e-13	SMTNL2	UP
	ENSG00000108379	39.9038	2.27486	0.435689	5.22129	1.78e-07	3.22e-06	WNT3	UP
	ENSG00000108379	39.9038	2.27486	0.435689	5.22129	1.78e-07	3.22e-06	LOC101929777	UP
	ENSG00000175197	173.607	2.2742	0.202948	11.2058	3.82e-29	6.03e-27	DDIT3	UP
	ENSG00000144857	26.5344	2.2644	0.534266	4.23833	2.25e-05	0.000256088	BOC	UP
	ENSG00000104419	1040.57	2.25434	0.088806	25.385	3.7e-142	5.13e-139	NDRG1	UP
	ENSG00000128573	20.6543	2.2435	0.591402	3.79353	0.000148523	0.00135346	FOXP2	UP
	ENSG00000182632	9.59163	2.22638	0.871069	2.55591	0.010591	0.0493736	CCNYL2	UP
	ENSG00000069667	38.4297	2.22561	0.428655	5.19207	2.08e-07	3.71e-06	RORA	UP
	ENSG00000143515	39.9605	2.21871	0.440684	5.0347	4.79e-07	7.96e-06	ATP8B2	UP
	ENSG00000130518	12.2238	2.21477	0.773983	2.86152	0.00421621	0.0231135	IQCN	UP
	ENSG00000142156	75.9042	2.20175	0.307172	7.16781	7.62e-13	3.04e-11	COL6A1	UP
	ENSG00000102109	19.8348	2.17441	0.611857	3.5538	0.000379713	0.00301708	PCSK1N	UP
	ENSG00000168209	148.575	2.16512	0.217112	9.97236	2.01e-23	2.24e-21	DDIT4	UP
	ENSG00000141576	90.2571	2.13832	0.279069	7.66234	1.83e-14	9.16e-13	RNF157	UP
	ENSG00000135378	20.7347	2.12634	0.577824	3.6799	0.000233324	0.00198318	PRRG4	UP
	ENSG00000124762	15.5327	2.12276	0.673823	3.15033	0.00163086	0.0105024	CDKN1A	UP
	ENSG00000180447	14.1636	2.12145	0.716248	2.96189	0.00305754	0.0178308	GAS1	UP
	ENSG00000176046	249.261	2.10457	0.169018	12.4517	1.37e-35	3.02e-33	NUPR1	UP
	ENSG00000008735	13.8721	2.09344	0.717685	2.91694	0.00353486	0.0200506	MAPK8IP2	UP
	ENSG00000261150	65.5345	2.08637	0.332844	6.26831	3.65e-10	1.04e-08	EPPK1	UP
	ENSG00000197165	25.2822	2.0721	0.526805	3.93335	8.38e-05	0.000814675	SULT1A2	UP
	ENSG00000112182	25.3066	2.0691	0.528102	3.91799	8.93e-05	0.000862318	BACH2	UP
	ENSG00000166924	22.7183	2.06526	0.554672	3.72339	0.000196565	0.00170729	NYAP1	UP
	ENSG00000198753	41.4672	2.06448	0.409479	5.04172	4.61e-07	7.72e-06	PLXNB3	UP
	ENSG00000144369	28.4597	2.05352	0.494206	4.15519	3.25e-05	0.000355093	FAM171B	UP
	ENSG00000167772	39.783	2.04897	0.415027	4.93697	7.93e-07	1.26e-05	ANGPTL4	UP
	ENSG00000132561	22.2381	2.02068	0.56289	3.58984	0.000330886	0.002675	MATN2	UP
	ENSG00000177706	66.6861	2.01106	0.322304	6.23962	4.39e-10	1.24e-08	FAM20C	UP
	ENSG00000176428	41.6108	2.00884	0.412836	4.86596	1.14e-06	1.75e-05	VPS37D	UP
	ENSG00000135636	14.5682	1.99888	0.690173	2.8962	0.00377708	0.0211313	DYSF	UP
	ENSG00000140848	20.4857	1.98273	0.57665	3.43836	0.000585258	0.00437511	CPNE2	UP
	ENSG00000100292	104.466	1.96014	0.256241	7.64958	2.02e-14	9.97e-13	HMOX1	UP
	ENSG00000036448	14.185	1.95467	0.71834	2.7211	0.00650654	0.0331093	MYOM2	UP
	ENSG00000116661	38.6067	1.95014	0.421063	4.63148	3.63e-06	4.97e-05	FBXO2	UP
	ENSG00000130513	574.726	1.92982	0.108765	17.743	1.95e-70	1.6e-67	GDF15	UP
	ENSG00000133216	92.4368	1.92264	0.271859	7.07219	1.53e-12	5.87e-11	EPHB2	UP
	ENSG00000132932	106.895	1.91595	0.260531	7.35403	1.92e-13	8.3e-12	ATP8A2	UP
	ENSG00000185519	43.0113	1.89101	0.397154	4.76139	1.92e-06	2.83e-05	FAM131C	UP
	ENSG00000188338	43.0745	1.89045	0.394278	4.79472	1.63e-06	2.45e-05	SLC38A3	UP
	ENSG00000100077	56.8749	1.85752	0.341438	5.44028	5.32e-08	1.07e-06	GRK3	UP
	ENSG00000286760	20.1045	1.84849	0.603273	3.06411	0.0021832	0.0134486	LOC100289495	UP
	ENSG00000147251	29.5317	1.83811	0.493328	3.72594	0.00019459	0.00169225	DOCK11	UP
	ENSG00000149256	50.4536	1.81624	0.369572	4.91444	8.9e-07	1.39e-05	TENM4	UP
	ENSG00000074527	239.605	1.81553	0.164533	11.0344	2.61e-28	3.85e-26	NTN4	UP
	ENSG00000135919	48.6768	1.80559	0.36993	4.8809	1.06e-06	1.63e-05	SERPINE2	UP
	ENSG00000115468	70.8591	1.78918	0.325328	5.49964	3.81e-08	7.81e-07	EFHD1	UP
	ENSG00000168135	52.6187	1.78555	0.351602	5.07831	3.81e-07	6.46e-06	KCNJ4	UP
	ENSG00000104368	15.1072	1.77566	0.667426	2.66046	0.0078033	0.0385541	PLAT	UP
	ENSG00000105327	51.9498	1.75427	0.354628	4.94678	7.54e-07	1.21e-05	BBC3	UP
	ENSG00000196876	15.6812	1.7311	0.641945	2.69664	0.00700426	0.0352165	SCN8A	UP
	ENSG00000146700	14.5201	1.7253	0.669602	2.57661	0.00997751	0.0470823	SSC4D	UP
	ENSG00000006283	66.0407	1.71479	0.314782	5.44755	5.11e-08	1.03e-06	CACNA1G	UP
	ENSG00000116183	490.148	1.71472	0.116314	14.7422	3.46e-49	1.26e-46	PAPPA2	UP
	ENSG00000169297	15.6138	1.71205	0.648095	2.64167	0.00824989	0.0403617	NR0B1	UP
	ENSG00000157343	15.5556	1.69156	0.657991	2.5708	0.0101464	0.0476205	ARMC12	UP
	ENSG00000215244	24.5701	1.69154	0.51073	3.31201	0.000926291	0.00647844	LINC02649	UP
	ENSG00000179981	64.8479	1.68507	0.321688	5.2382	1.62e-07	2.97e-06	TSHZ1	UP
	ENSG00000170703	16.4455	1.6764	0.639659	2.62077	0.00877314	0.042481	TTLL6	UP
	ENSG00000160255	39.3012	1.67276	0.406578	4.11424	3.88e-05	0.00041463	ITGB2	UP
	ENSG00000111674	486.455	1.65458	0.114755	14.4184	3.96e-47	1.34e-44	ENO2	UP
	ENSG00000112655	154.409	1.65361	0.203664	8.11929	4.69e-16	2.86e-14	PTK7	UP
	ENSG00000100867	186.884	1.64562	0.190655	8.63141	6.06e-18	4.5e-16	DHRS2	UP
	ENSG00000121753	30.6332	1.6263	0.454149	3.58098	0.000342303	0.00275129	ADGRB2	UP
	ENSG00000165959	127.349	1.62629	0.227579	7.14604	8.93e-13	3.55e-11	CLMN	UP
	ENSG00000136235	18.8472	1.62158	0.585802	2.76813	0.00563786	0.0294436	GPNMB	UP
	ENSG00000187193	17.676	1.62092	0.601578	2.69445	0.00705044	0.0353974	MT1X	UP
	ENSG00000164938	27.7514	1.62047	0.480104	3.37526	0.00073747	0.00535736	TP53INP1	UP
	ENSG00000101353	19.6208	1.60461	0.568936	2.82037	0.00479678	0.0257776	MROH8	UP
	ENSG00000186496	16.525	1.59761	0.619726	2.57793	0.00993942	0.046941	ZNF396	UP
	ENSG00000113739	536.844	1.59098	0.111785	14.2325	5.76e-46	1.86e-43	STC2	UP
	ENSG00000100612	36.7822	1.59054	0.423766	3.75335	0.000174487	0.00154547	DHRS7	UP
	ENSG00000165626	126.546	1.57674	0.224728	7.01621	2.28e-12	8.63e-11	BEND7	UP
	ENSG00000139269	135.592	1.57123	0.215191	7.30157	2.84e-13	1.21e-11	INHBE	UP
	ENSG00000144152	98.1786	1.55414	0.253319	6.13511	8.51e-10	2.29e-08	FBLN7	UP
	ENSG00000165312	37.0277	1.55231	0.410731	3.77938	0.000157217	0.00141652	OTUD1	UP
	ENSG00000118263	18.6311	1.53789	0.596657	2.57751	0.00995154	0.0469757	KLF7	UP
	ENSG00000146278	174.946	1.53456	0.190268	8.06524	7.31e-16	4.38e-14	PNRC1	UP
	ENSG00000095585	58.3764	1.53445	0.330507	4.64271	3.44e-06	4.74e-05	BLNK	UP
	ENSG00000088280	36.4945	1.53117	0.417515	3.66733	0.000245099	0.00206433	ASAP3	UP
	ENSG00000069812	23.7399	1.52938	0.523697	2.92035	0.0034964	0.0198811	HES2	UP
	ENSG00000111087	41.37	1.52342	0.388491	3.92137	8.8e-05	0.000851495	GLI1	UP
	ENSG00000196967	30.8512	1.51809	0.449993	3.37359	0.000741957	0.00538432	ZNF585A	UP
	ENSG00000166046	190.7	1.51724	0.182231	8.32595	8.37e-17	5.56e-15	TCP11L2	UP
	ENSG00000182389	52.9146	1.51391	0.349115	4.33641	1.45e-05	0.000172021	CACNB4	UP
	ENSG00000151117	22.1804	1.50787	0.534975	2.81858	0.00482372	0.0259023	TMEM86A	UP
	ENSG00000186212	24.9561	1.49471	0.497024	3.00733	0.00263553	0.0157126	SOWAHB	UP
	ENSG00000171798	26.7207	1.49208	0.480726	3.10381	0.00191045	0.0120079	KNDC1	UP
	ENSG00000176171	365.504	1.49046	0.131341	11.348	7.59e-30	1.26e-27	BNIP3	UP
	ENSG00000135447	130.494	1.48291	0.219035	6.77018	1.29e-11	4.42e-10	PPP1R1A	UP
	ENSG00000101198	26.575	1.4829	0.487229	3.04353	0.00233816	0.0142453	NKAIN4	UP
	ENSG00000050628	69.1245	1.48285	0.315599	4.69852	2.62e-06	3.74e-05	PTGER3	UP
	ENSG00000185010	25.5984	1.4814	0.491282	3.01538	0.00256654	0.0153672	F8	UP
	ENSG00000115457	32.214	1.47935	0.441884	3.34782	0.000814508	0.00582125	IGFBP2	UP
	ENSG00000066230	25.0252	1.4734	0.522502	2.81989	0.00480406	0.0258067	SLC9A3	UP
	ENSG00000137801	102.242	1.45864	0.253439	5.75538	8.64e-09	1.98e-07	THBS1	UP
	ENSG00000163683	175.033	1.45779	0.187365	7.78048	7.22e-15	3.85e-13	SMIM14	UP
	ENSG00000135333	31.5494	1.45031	0.443283	3.27175	0.00106885	0.00731717	EPHA7	UP
	ENSG00000181444	94.4258	1.45011	0.259861	5.58033	2.4e-08	5.12e-07	ZNF467	UP
	ENSG00000109819	38.3802	1.44708	0.413417	3.50029	0.000464761	0.0035922	PPARGC1A	UP
	ENSG00000119917	36.6401	1.4447	0.418282	3.45389	0.000552567	0.00415988	IFIT3	UP
	ENSG00000130653	44.2138	1.44059	0.375064	3.84091	0.000122581	0.00114946	PNPLA7	UP
	ENSG00000064300	31.2782	1.43823	0.444843	3.23312	0.00122447	0.00819673	NGFR	UP
	ENSG00000042062	27.749	1.43594	0.473268	3.0341	0.00241256	0.0146343	RIPOR3	UP
	ENSG00000059728	39.2515	1.42367	0.394911	3.60503	0.000312116	0.00254996	MXD1	UP
	ENSG00000072195	181.133	1.42174	0.185612	7.65975	1.86e-14	9.28e-13	SPEG	UP
	ENSG00000134874	30.0008	1.41991	0.468462	3.03101	0.00243738	0.014772	DZIP1	UP
	ENSG00000130751	51.3675	1.40688	0.34628	4.06283	4.85e-05	0.000500922	NPAS1	UP
	ENSG00000265660	32.1351	1.4058	0.450976	3.11723	0.00182557	0.0115634	MIR4664	UP
	ENSG00000144485	151.596	1.39724	0.204165	6.84368	7.72e-12	2.72e-10	HES6	UP
	ENSG00000114796	278.368	1.39639	0.148074	9.4303	4.09e-21	3.92e-19	KLHL24	UP
	ENSG00000104154	21.0172	1.39463	0.540058	2.58238	0.00981224	0.0464602	SLC30A4	UP
	ENSG00000101255	473.484	1.38842	0.119419	11.6264	3.03e-31	5.68e-29	TRIB3	UP
	ENSG00000105519	20.8714	1.38237	0.541257	2.554	0.0106492	0.0495124	CAPS	UP
	ENSG00000184271	29.6807	1.3789	0.459045	3.00385	0.00266583	0.0158796	POU6F1	UP
	ENSG00000185561	79.1506	1.37485	0.298296	4.60899	4.05e-06	5.51e-05	TLCD2	UP
	ENSG00000198624	23.6817	1.37238	0.519904	2.63968	0.00829844	0.040564	CCDC69	UP
	ENSG00000179598	31.7826	1.3663	0.450578	3.03233	0.00242672	0.0147138	PLD6	UP
	ENSG00000155974	68.3666	1.36391	0.517251	2.63683	0.00836836	0.0408626	GRIP1	UP
	ENSG00000163704	47.3696	1.36272	0.359616	3.78938	0.000151025	0.00137266	PRRT3	UP
	ENSG00000119138	81.1551	1.35828	0.275002	4.93918	7.85e-07	1.25e-05	KLF9	UP
	ENSG00000167617	52.537	1.35561	0.371446	3.64955	0.000262696	0.00219392	CDC42EP5	UP
	ENSG00000126603	132.683	1.3502	0.216971	6.22295	4.88e-10	1.37e-08	GLIS2	UP
	ENSG00000105227	53.9106	1.33853	0.336299	3.98019	6.89e-05	0.000684037	PRX	UP
	ENSG00000186567	98.3344	1.33716	0.259175	5.15931	2.48e-07	4.36e-06	CEACAM19	UP
	ENSG00000130707	265.119	1.33684	0.15094	8.85675	8.24e-19	6.86e-17	ASS1	UP
	ENSG00000064042	84.7953	1.32973	0.270453	4.91668	8.8e-07	1.38e-05	LIMCH1	UP
	ENSG00000169418	56.0411	1.32863	0.328822	4.04058	5.33e-05	0.000542834	NPR1	UP
	ENSG00000087303	63.4804	1.32261	0.310377	4.2613	2.03e-05	0.000233424	NID2	UP
	ENSG00000110080	272.246	1.31774	0.148778	8.85711	8.21e-19	6.86e-17	ST3GAL4	UP
	ENSG00000118004	69.0642	1.30907	0.297254	4.40388	1.06e-05	0.000130308	COLEC11	UP
	ENSG00000141540	32.3494	1.28789	0.442206	2.91241	0.00358649	0.0202525	TTYH2	UP
	ENSG00000135414	102.991	1.28628	0.252482	5.09455	3.5e-07	5.97e-06	GDF11	UP
	ENSG00000141519	30.8569	1.28618	0.444227	2.89532	0.00378769	0.0211651	CCDC40	UP
	ENSG00000159263	337.085	1.28589	0.133481	9.63353	5.77e-22	5.73e-20	SIM2	UP
	ENSG00000127329	29.2085	1.28187	0.462129	2.77384	0.00553986	0.0291068	PTPRB	UP
	ENSG00000135124	51.4654	1.27706	0.37098	3.44241	0.000576552	0.004317	P2RX4	UP
	ENSG00000167608	45.5965	1.27499	0.367498	3.46939	0.000521648	0.00396355	TMC4	UP
	ENSG00000131378	83.0971	1.26873	0.283338	4.47779	7.54e-06	9.59e-05	RFTN1	UP
	ENSG00000215458	32.5304	1.26839	0.44618	2.84278	0.00447226	0.0242872	AATBC	UP
	ENSG00000177045	102.926	1.26688	0.25656	4.93796	7.89e-07	1.26e-05	SIX5	UP
	ENSG00000196208	128.212	1.26514	0.218217	5.79762	6.73e-09	1.58e-07	GREB1	UP
	ENSG00000127955	483.411	1.26378	0.113893	11.0962	1.31e-28	2e-26	GNAI1	UP
	ENSG00000156804	42.7955	1.26137	0.381809	3.30365	0.000954335	0.0066312	FBXO32	UP
	ENSG00000115616	37.8211	1.25873	0.410289	3.06792	0.00215556	0.0133468	SLC9A2	UP
	ENSG00000139946	96.7864	1.2582	0.249753	5.0378	4.71e-07	7.85e-06	PELI2	UP
	ENSG00000274180	135.363	1.25416	0.212614	5.89875	3.66e-09	8.93e-08	NATD1	UP
	ENSG00000079308	85.0035	1.2517	0.445634	2.80881	0.00497248	0.0265881	TNS1	UP
	ENSG00000108947	112.271	1.25075	0.234253	5.33931	9.33e-08	1.79e-06	EFNB3	UP
	ENSG00000233639	220.428	1.24849	0.164561	7.58681	3.28e-14	1.56e-12	PANTR1	UP
	ENSG00000101493	26.1271	1.24689	0.489054	2.5496	0.0107846	0.0499412	ZNF516	UP
	ENSG00000105639	35.0403	1.24504	0.430629	2.89121	0.00383756	0.0214007	JAK3	UP
	ENSG00000186907	60.4405	1.24355	0.343214	3.62323	0.000290943	0.00239579	RTN4RL2	UP
	ENSG00000226690	29.0211	1.24161	0.465158	2.66922	0.00760285	0.0377616	LOC102725191	UP
	ENSG00000128590	70.2916	1.2387	0.301631	4.10668	4.01e-05	0.000425807	DNAJB9	UP
	ENSG00000166165	180.497	1.23707	0.317384	3.89772	9.71e-05	0.000927435	CKB	UP
	ENSG00000112715	1023.26	1.23452	0.0807296	15.292	8.64e-53	4.14e-50	VEGFA	UP
	ENSG00000011638	52.0326	1.23423	0.340492	3.62485	0.00028913	0.00238549	LDAF1	UP
	ENSG00000128165	93.5415	1.23363	0.256072	4.8175	1.45e-06	2.21e-05	ADM2	UP
	ENSG00000180730	193.056	1.2294	0.177585	6.92287	4.43e-12	1.62e-10	SHISA2	UP
	ENSG00000121653	46.9655	1.22701	0.359489	3.4132	0.000642039	0.00473589	MAPK8IP1	UP
	ENSG00000171425	275.488	1.22378	0.153204	7.9879	1.37e-15	8.01e-14	ZNF581	UP
	ENSG00000151012	183.566	1.22328	0.181593	6.73638	1.62e-11	5.52e-10	SLC7A11	UP
	ENSG00000136826	42.95	1.21353	0.38493	3.1526	0.00161821	0.0104306	KLF4	UP
	ENSG00000148154	847.32	1.20757	0.0888237	13.5951	4.28e-42	1.14e-39	UGCG	UP
	ENSG00000067141	453.126	1.20496	0.115066	10.4719	1.16e-25	1.44e-23	NEO1	UP
	ENSG00000008086	35.194	1.20493	0.410785	2.93324	0.00335441	0.0192788	CDKL5	UP
	ENSG00000187239	53.6686	1.20467	0.334546	3.60092	0.000317091	0.00258385	FNBP1	UP
	ENSG00000205978	80.6985	1.20245	0.274304	4.38365	1.17e-05	0.000141899	NYNRIN	UP
	ENSG00000008300	65.1844	1.20064	0.310275	3.8696	0.000109013	0.0010341	CELSR3	UP
	ENSG00000078018	296.832	1.19695	0.145049	8.25201	1.56e-16	9.88e-15	MAP2	UP
	ENSG00000128203	59.3058	1.19677	0.326248	3.66828	0.000244191	0.00205917	ASPHD2	UP
	ENSG00000122778	83.7037	1.19626	0.269844	4.43317	9.29e-06	0.000115839	KIAA1549	UP
	ENSG00000164620	35.3018	1.19266	0.422821	2.82072	0.00479164	0.0257727	RELL2	UP
	ENSG00000072609	67.1511	1.19023	0.309903	3.84065	0.00012271	0.0011499	CHFR	UP
	ENSG00000163701	32.7341	1.18999	0.430196	2.76616	0.00567209	0.0296024	IL17RE	UP
	ENSG00000197363	52.2758	1.18336	0.354853	3.33478	0.000853668	0.00605277	ZNF517	UP
	ENSG00000154917	226.81	1.18107	0.168977	6.98953	2.76e-12	1.03e-10	RAB6B	UP
	ENSG00000113916	132.519	1.1792	0.212292	5.55462	2.78e-08	5.83e-07	BCL6	UP
	ENSG00000165072	83.3406	1.17704	0.287491	4.09418	4.24e-05	0.00044536	MAMDC2	UP
	ENSG00000126709	35.3704	1.17219	0.417429	2.80813	0.00498307	0.0266345	IFI6	UP
	ENSG00000123240	192.903	1.17033	0.179405	6.5234	6.87e-11	2.13e-09	OPTN	UP
	ENSG00000056998	29.6375	1.16823	0.453582	2.57556	0.0100079	0.0471776	GYG2	UP
	ENSG00000106366	41.9223	1.16311	0.388462	2.99415	0.00275209	0.0163025	SERPINE1	UP
	ENSG00000165092	152.809	1.15666	0.198233	5.83484	5.38e-09	1.28e-07	ALDH1A1	UP
	ENSG00000259207	217.57	1.15511	0.166994	6.91708	4.61e-12	1.68e-10	ITGB3	UP
	ENSG00000175155	161.347	1.14857	0.192212	5.97554	2.29e-09	5.75e-08	YPEL2	UP
	ENSG00000112561	75.6822	1.14478	0.290833	3.9362	8.28e-05	0.000806197	TFEB	UP
	ENSG00000123384	1751.14	1.13837	0.0656409	17.3424	2.25e-67	1.57e-64	LRP1	UP
	ENSG00000128596	70.576	1.13824	0.29505	3.85778	0.000114422	0.00108172	CCDC136	UP
	ENSG00000164463	161.549	1.138	0.192109	5.9237	3.15e-09	7.74e-08	CREBRF	UP
	ENSG00000175938	30.1736	1.13696	0.442289	2.57064	0.0101512	0.0476268	ORAI3	UP
	ENSG00000167536	39.6288	1.13692	0.39106	2.90727	0.00364593	0.0205091	DHRS13	UP
	ENSG00000161682	91.4122	1.1315	0.259317	4.36339	1.28e-05	0.000154083	FAM171A2	UP
	ENSG00000144837	209.118	1.12709	0.16879	6.67748	2.43e-11	8.08e-10	PLA1A	UP
	ENSG00000089486	99.8163	1.12459	0.253338	4.43908	9.03e-06	0.000113209	CDIP1	UP
	ENSG00000104953	42.7666	1.12158	0.376381	2.97991	0.00288336	0.016943	TLE6	UP
	ENSG00000134278	366.129	1.117	0.129344	8.6359	5.83e-18	4.35e-16	SPIRE1	UP
	ENSG00000198839	193.501	1.11346	0.176359	6.31363	2.73e-10	7.96e-09	ZNF277	UP
	ENSG00000233016	247.784	1.11332	0.154116	7.22392	5.05e-13	2.08e-11	SNHG7	UP
	ENSG00000148082	57.7133	1.11099	0.331779	3.34858	0.000812273	0.00581265	SHC3	UP
	ENSG00000046889	330.853	1.10852	0.14148	7.83518	4.68e-15	2.58e-13	PREX2	UP
	ENSG00000128011	95.9738	1.10849	0.256783	4.31681	1.58e-05	0.000186432	LRFN1	UP
	ENSG00000177410	328.678	1.10551	0.142915	7.73543	1.03e-14	5.42e-13	ZFAS1	UP
	ENSG00000010379	50.3654	1.09833	0.344946	3.18407	0.00145218	0.00949573	SLC6A13	UP
	ENSG00000182379	103.552	1.09482	0.246936	4.43359	9.27e-06	0.000115715	NXPH4	UP
	ENSG00000013016	71.0286	1.09446	0.29527	3.70665	0.000210017	0.00181055	EHD3	UP
	ENSG00000153132	56.5	1.09312	0.331966	3.29287	0.000991703	0.00685998	CLGN	UP
	ENSG00000091986	81.3791	1.08817	0.27228	3.99652	6.43e-05	0.000642677	CCDC80	UP
	ENSG00000227051	157.879	1.08669	0.199213	5.45491	4.9e-08	9.91e-07	C14orf132	UP
	ENSG00000149212	128.812	1.0852	0.221634	4.89638	9.76e-07	1.52e-05	SESN3	UP
	ENSG00000169946	40.7552	1.08382	0.380604	2.84763	0.00440465	0.0239951	ZFPM2	UP
	ENSG00000172159	139.505	1.08015	0.205921	5.24544	1.56e-07	2.87e-06	FRMD3	UP
	ENSG00000165716	84.799	1.0778	0.271866	3.96444	7.36e-05	0.000723056	DIPK1B	UP
	ENSG00000130821	63.062	1.07584	0.325388	3.30634	0.000945241	0.00658447	SLC6A8	UP
	ENSG00000163171	93.6486	1.07482	0.254836	4.21771	2.47e-05	0.000278393	CDC42EP3	UP
	ENSG00000081842	66.9343	1.07481	0.323577	3.32165	0.000894865	0.00629349	PCDHA6	UP
	ENSG00000180769	215.606	1.07338	0.170204	6.30642	2.86e-10	8.29e-09	WDFY3-AS2	UP
	ENSG00000185920	207.05	1.07128	0.172678	6.20391	5.51e-10	1.53e-08	PTCH1	UP
	ENSG00000231789	37.5706	1.07018	0.397469	2.69248	0.00709238	0.0355951	PIK3CD-AS2	UP
	ENSG00000163602	89.4895	1.06857	0.260695	4.09894	4.15e-05	0.000438286	RYBP	UP
	ENSG00000148426	58.3996	1.05677	0.321225	3.28981	0.00100257	0.00692479	PROSER2	UP
	ENSG00000167711	67.8847	1.0567	0.295269	3.57876	0.000345235	0.00277165	SERPINF2	UP
	ENSG00000188177	159.674	1.05369	0.192836	5.4642	4.65e-08	9.45e-07	ZC3H6	UP
	ENSG00000165886	94.8226	1.05138	0.259291	4.05484	5.02e-05	0.000514906	UBTD1	UP
	ENSG00000133639	366.742	1.05056	0.129636	8.10394	5.32e-16	3.23e-14	BTG1	UP
	ENSG00000182749	103.575	1.05011	0.242149	4.33663	1.45e-05	0.000171997	PAQR7	UP
	ENSG00000124171	242.616	1.04724	0.154912	6.76022	1.38e-11	4.72e-10	PARD6B	UP
	ENSG00000117394	958.129	1.04479	0.0824706	12.6687	8.82e-37	2.04e-34	SLC2A1	UP
	ENSG00000171469	133.497	1.04385	0.212511	4.91197	9.02e-07	1.41e-05	ZNF561	UP
	ENSG00000127561	75.2902	1.03929	0.280542	3.70458	0.000211744	0.00182318	SYNGR3	UP
	ENSG00000186868	200.976	1.03734	0.173053	5.99433	2.04e-09	5.15e-08	MAPT	UP
	ENSG00000106665	671.984	1.0364	0.0954397	10.8593	1.8e-27	2.64e-25	CLIP2	UP
	ENSG00000163430	300.303	1.03565	0.139401	7.42925	1.09e-13	4.93e-12	FSTL1	UP
	ENSG00000167291	265.384	1.03552	0.154116	6.71906	1.83e-11	6.18e-10	TBC1D16	UP
	ENSG00000253276	63.5247	1.03375	0.309596	3.33902	0.000840756	0.00597646	CCDC71L	UP
	ENSG00000169891	51.0033	1.03255	0.340707	3.03061	0.0024406	0.0147787	REPS2	UP
	ENSG00000168427	62.8576	1.03174	0.319354	3.23072	0.00123477	0.00825775	KLHL30	UP
	ENSG00000114268	280.986	1.03147	0.221764	4.6512	3.3e-06	4.6e-05	PFKFB4	UP
	ENSG00000165030	39.6703	1.03001	0.403215	2.5545	0.010634	0.0494748	NFIL3	UP
	ENSG00000130962	61.1322	1.02388	0.315771	3.24248	0.00118494	0.00798254	PRRG1	UP
	ENSG00000198682	46.5334	1.02008	0.365475	2.79112	0.0052526	0.0278289	PAPSS2	UP
	ENSG00000077585	59.6882	1.01985	0.322907	3.15833	0.00158673	0.0102531	GPR137B	UP
	ENSG00000139793	245.965	1.01771	0.155791	6.5325	6.47e-11	2.02e-09	MBNL2	UP
	ENSG00000113272	85.1635	1.01768	0.268175	3.79486	0.00014773	0.0013487	THG1L	UP
	ENSG00000204947	78.1391	1.01663	0.27469	3.70103	0.000214724	0.00184541	ZNF425	UP
	ENSG00000088826	41.5523	1.01643	0.384037	2.64669	0.00812842	0.0398731	SMOX	UP
	ENSG00000126368	189.502	1.01626	0.182362	5.57273	2.51e-08	5.32e-07	NR1D1	UP
	ENSG00000133134	60.5249	1.01444	0.3121	3.25038	0.00115251	0.00779768	BEX2	UP
	ENSG00000153879	353.284	1.01402	0.129977	7.80153	6.12e-15	3.28e-13	CEBPG	UP
	ENSG00000114251	82.3773	1.01242	0.27114	3.73393	0.000188516	0.0016508	WNT5A	UP
	ENSG00000120693	65.3127	1.00785	0.304343	3.31156	0.000927787	0.00647912	SMAD9	UP
	ENSG00000150054	59.003	1.00484	0.31532	3.18672	0.00143894	0.00942365	MPP7	UP
