# Supplementary material for: A negatively charged region within carboxy-terminal domain maintains proper CTCF DNA binding
Source: iScience. 2024 Nov 22;27(12):111452. doi: 10.1016/j.isci.2024.111452 (PMC11667065; doi:10.1016/j.isci.2024.111452)
Supplement: Table S6. Down-regulated genes upon NCR deletion, related to Figures 4, 5, and S3 [file mmc7.xlsx]

## Sheet: Table S6. Down-regulated genes 
	Table S6. Down-regulated genes upon NCR deletion. Related to Figures 4, 5, and S3.
	ENSEMBL	baseMean	log2FoldChange	lfcSE	stat	pvalue	padj	SYMBOL	change
	ENSG00000144057	8.12363	-6.43295	1.63574	-3.93275	8.4e-05	0.000816122	ST6GAL2	DOWN
	ENSG00000136155	20.0133	-5.25121	1.12138	-4.68283	2.83e-06	4.02e-05	SCEL	DOWN
	ENSG00000079257	7.18901	-4.74241	1.64468	-2.88349	0.00393294	0.0218362	LXN	DOWN
	ENSG00000163814	16.2598	-3.88373	0.88484	-4.3892	1.14e-05	0.000138691	CDCP1	DOWN
	ENSG00000152661	33.0872	-3.75851	0.60378	-6.22497	4.82e-10	1.35e-08	GJA1	DOWN
	ENSG00000173175	340.03	-3.36353	0.172984	-19.4441	3.27e-84	3.49e-81	ADCY5	DOWN
	ENSG00000149418	12.0094	-3.07314	0.886325	-3.46729	0.000525741	0.00398812	ST14	DOWN
	ENSG00000100342	15.2664	-2.90025	0.766803	-3.78226	0.000155412	0.00140518	APOL1	DOWN
	ENSG00000135373	20.5407	-2.51955	0.622261	-4.04902	5.14e-05	0.00052676	EHF	DOWN
	ENSG00000125872	49.9941	-2.50973	0.623432	-4.02567	5.68e-05	0.000574623	LRRN4	DOWN
	ENSG00000118515	23.2006	-2.46343	0.582718	-4.22747	2.36e-05	0.000267448	SGK1	DOWN
	ENSG00000176678	12.8934	-2.4191	0.77087	-3.13814	0.00170025	0.0108842	FOXL1	DOWN
	ENSG00000168389	28.7512	-2.2956	0.510575	-4.49611	6.92e-06	8.91e-05	MFSD2A	DOWN
	ENSG00000181790	510.132	-2.14371	0.119783	-17.8967	1.25e-71	1.09e-68	ADGRB1	DOWN
	ENSG00000117148	12.3567	-2.135	0.767179	-2.78292	0.00538722	0.0284338	ACTL8	DOWN
	ENSG00000196581	17.9881	-2.11036	0.639921	-3.29784	0.000974321	0.00675319	AJAP1	DOWN
	ENSG00000000971	30.5885	-2.07341	0.484892	-4.27602	1.9e-05	0.000220343	CFH	DOWN
	ENSG00000160190	36.6119	-2.06113	0.443754	-4.64476	3.4e-06	4.7e-05	SLC37A1	DOWN
	ENSG00000145555	368.089	-1.98053	0.140304	-14.116	3.03e-45	9.14e-43	MYO10	DOWN
	ENSG00000019505	25.0313	-1.97434	0.524986	-3.76075	0.000169403	0.00150717	SYT13	DOWN
	ENSG00000125798	16.7907	-1.87612	0.640989	-2.92692	0.00342339	0.0195781	FOXA2	DOWN
	ENSG00000147862	163.111	-1.87571	0.202821	-9.24811	2.28e-20	2.08e-18	NFIB	DOWN
	ENSG00000029534	330.574	-1.76802	0.141523	-12.4929	8.17e-36	1.83e-33	ANK1	DOWN
	ENSG00000143353	40.4917	-1.74815	0.409105	-4.2731	1.93e-05	0.000222873	LYPLAL1	DOWN
	ENSG00000166147	15.5027	-1.74018	0.655217	-2.65588	0.00791018	0.0390091	FBN1	DOWN
	ENSG00000116711	60.3634	-1.72573	0.32937	-5.23949	1.61e-07	2.96e-06	PLA2G4A	DOWN
	ENSG00000244425	15.2479	-1.70943	0.65786	-2.59847	0.00936398	0.0446573	RN7SL268P	DOWN
	ENSG00000207650	22.7885	-1.6974	0.53205	-3.1903	0.00142125	0.00932977	MIR570	DOWN
	ENSG00000131153	104.661	-1.68162	0.253601	-6.63097	3.33e-11	1.09e-09	GINS2	DOWN
	ENSG00000092853	209.204	-1.63996	0.177821	-9.22249	2.9e-20	2.62e-18	CLSPN	DOWN
	ENSG00000261341	17.6014	-1.61039	0.603379	-2.66895	0.00760881	0.0377776	LOC105372440	DOWN
	ENSG00000242193	43.6179	-1.59497	0.401514	-3.9724	7.12e-05	0.000702844	CRYZL2P	DOWN
	ENSG00000169129	44.0841	-1.58499	0.382719	-4.14139	3.45e-05	0.000374791	AFAP1L2	DOWN
	ENSG00000104738	1450.8	-1.5482	0.072451	-21.369	2.6e-101	3.28e-98	MCM4	DOWN
	ENSG00000142513	22.9112	-1.54332	0.528327	-2.92116	0.00348735	0.0198459	ACP4	DOWN
	ENSG00000203995	38.1643	-1.53958	0.408603	-3.7679	0.000164629	0.00147508	ZYG11A	DOWN
	ENSG00000237491	27.802	-1.53777	0.478853	-3.21136	0.00132106	0.00875479	LINC01409	DOWN
	ENSG00000007174	24.5719	-1.5324	0.524457	-2.92188	0.00347924	0.0198079	DNAH9	DOWN
	ENSG00000144063	31.5686	-1.52692	0.446839	-3.41717	0.000632769	0.00467993	MALL	DOWN
	ENSG00000135698	38.8873	-1.5268	0.412121	-3.70474	0.000211606	0.00182311	MPHOSPH6	DOWN
	ENSG00000174371	114.703	-1.52291	0.249477	-6.10442	1.03e-09	2.74e-08	EXO1	DOWN
	ENSG00000108602	5911.93	-1.51888	0.0414398	-36.6527	4.14e-294	2.88e-290	ALDH3A1	DOWN
	ENSG00000143333	19.3717	-1.48334	0.567636	-2.61319	0.00897017	0.0431493	RGS16	DOWN
	ENSG00000138152	46.9877	-1.44773	0.378541	-3.8245	0.000131036	0.00121481	BTBD16	DOWN
	ENSG00000276043	392.238	-1.44696	0.126289	-11.4575	2.16e-30	3.75e-28	UHRF1	DOWN
	ENSG00000132646	833.106	-1.41212	0.090808	-15.5506	1.58e-54	8.42e-52	PCNA	DOWN
	ENSG00000160753	83.3943	-1.40234	0.275734	-5.08584	3.66e-07	6.24e-06	RUSC1	DOWN
	ENSG00000269113	188.683	-1.3932	0.184987	-7.53135	5.02e-14	2.37e-12	TRABD2B	DOWN
	ENSG00000123700	44.6883	-1.38098	0.37711	-3.66201	0.000250247	0.00210259	KCNJ2	DOWN
	ENSG00000184992	283.763	-1.37467	0.146952	-9.35451	8.4e-21	7.83e-19	BRI3BP	DOWN
	ENSG00000086189	154.286	-1.35724	0.200174	-6.78029	1.2e-11	4.14e-10	DIMT1	DOWN
	ENSG00000157193	378.427	-1.34453	0.128825	-10.4369	1.68e-25	2.07e-23	LRP8	DOWN
	ENSG00000135776	67.9846	-1.34128	0.317472	-4.22488	2.39e-05	0.000270329	ABCB10	DOWN
	ENSG00000163378	31.0307	-1.33573	0.458383	-2.91401	0.00356822	0.0201904	EOGT	DOWN
	ENSG00000143942	37.9781	-1.33245	0.441881	-3.0154	0.0025664	0.0153672	CHAC2	DOWN
	ENSG00000120885	877.168	-1.32621	0.087078	-15.2301	2.23e-52	1.03e-49	CLU	DOWN
	ENSG00000187741	172.245	-1.32351	0.198385	-6.67144	2.53e-11	8.4e-10	FANCA	DOWN
	ENSG00000171848	838.395	-1.31204	0.0883827	-14.845	7.49e-50	2.81e-47	RRM2	DOWN
	ENSG00000121310	38.4434	-1.29484	0.412293	-3.14058	0.00168611	0.0108081	ECHDC2	DOWN
	ENSG00000125885	77.5336	-1.28605	0.28687	-4.48302	7.36e-06	9.4e-05	MCM8	DOWN
	ENSG00000092621	1627.76	-1.28323	0.0714101	-17.9699	3.35e-72	3.11e-69	PHGDH	DOWN
	ENSG00000175305	54.8744	-1.27607	0.345927	-3.68884	0.000225275	0.001923	CCNE2	DOWN
	ENSG00000100479	79.8707	-1.27057	0.27818	-4.56743	4.94e-06	6.62e-05	POLE2	DOWN
	ENSG00000139508	33.8499	-1.2667	0.455767	-2.77928	0.00544796	0.0286781	SLC46A3	DOWN
	ENSG00000163485	135.465	-1.26577	0.212109	-5.96752	2.41e-09	6e-08	ADORA1	DOWN
	ENSG00000041982	50.9504	-1.25696	0.346499	-3.62759	0.000286077	0.00236644	TNC	DOWN
	ENSG00000115423	29.0349	-1.25668	0.481354	-2.61072	0.00903511	0.0433605	DNAH6	DOWN
	ENSG00000164045	199.785	-1.25497	0.174632	-7.18638	6.65e-13	2.69e-11	CDC25A	DOWN
	ENSG00000188641	241.233	-1.25318	0.16452	-7.61722	2.59e-14	1.26e-12	DPYD	DOWN
	ENSG00000160818	307.596	-1.22898	0.139918	-8.7836	1.58e-18	1.27e-16	GPATCH4	DOWN
	ENSG00000145604	202.829	-1.22776	0.173388	-7.08101	1.43e-12	5.56e-11	SKP2	DOWN
	ENSG00000168496	263.013	-1.21564	0.152871	-7.95203	1.83e-15	1.06e-13	FEN1	DOWN
	ENSG00000097046	159.891	-1.2118	0.195327	-6.20399	5.5e-10	1.53e-08	CDC7	DOWN
	ENSG00000058085	2244.3	-1.19338	0.0596027	-20.0222	3.53e-89	4.09e-86	LAMC2	DOWN
	ENSG00000198053	1004.07	-1.17937	0.0832277	-14.1704	1.4e-45	4.32e-43	SIRPA	DOWN
	ENSG00000263961	64.72	-1.17793	0.310413	-3.79473	0.000147806	0.0013487	RHEX	DOWN
	ENSG00000178773	90.4651	-1.17511	0.259564	-4.52726	5.98e-06	7.86e-05	CPNE7	DOWN
	ENSG00000135763	163.074	-1.17486	0.195071	-6.02274	1.71e-09	4.4e-08	URB2	DOWN
	ENSG00000159167	211.654	-1.17309	0.170221	-6.89156	5.52e-12	1.98e-10	STC1	DOWN
	ENSG00000000460	66.4019	-1.16038	0.303354	-3.82516	0.000130689	0.0012124	C1orf112	DOWN
	ENSG00000117834	34.0656	-1.15956	0.433166	-2.67693	0.00742995	0.0370485	SLC5A9	DOWN
	ENSG00000101003	250.708	-1.15315	0.156374	-7.37432	1.65e-13	7.2e-12	GINS1	DOWN
	ENSG00000181938	56.933	-1.15291	0.325121	-3.54609	0.000390986	0.00309251	GINS3	DOWN
	ENSG00000163637	64.9273	-1.15235	0.304502	-3.78437	0.000154096	0.00139419	PRICKLE2	DOWN
	ENSG00000103257	1273.61	-1.15198	0.0757733	-15.203	3.38e-52	1.51e-49	SLC7A5	DOWN
	ENSG00000141013	154.449	-1.14602	0.196949	-5.81884	5.93e-09	1.4e-07	GAS8	DOWN
	ENSG00000103335	1329.28	-1.14396	0.0741037	-15.4373	9.19e-54	4.56e-51	PIEZO1	DOWN
	ENSG00000143368	774.986	-1.13524	0.095203	-11.9244	8.83e-33	1.73e-30	SF3B4	DOWN
	ENSG00000080824	4920.57	-1.13189	0.0431899	-26.2073	2.19e-151	3.38e-148	HSP90AA1	DOWN
	ENSG00000094804	316.599	-1.13153	0.137727	-8.21574	2.11e-16	1.33e-14	CDC6	DOWN
	ENSG00000114450	34.2009	-1.13109	0.416861	-2.71335	0.0066607	0.0337577	GNB4	DOWN
	ENSG00000076003	853.269	-1.12962	0.0913835	-12.3613	4.23e-35	9.19e-33	MCM6	DOWN
	ENSG00000117593	370.564	-1.12742	0.129021	-8.73828	2.37e-18	1.83e-16	DARS2	DOWN
	ENSG00000132436	192.657	-1.11996	0.176355	-6.35056	2.15e-10	6.33e-09	FIGNL1	DOWN
	ENSG00000116830	332.84	-1.11521	0.140365	-7.94502	1.94e-15	1.12e-13	TTF2	DOWN
	ENSG00000109971	9507.18	-1.11275	0.0336259	-33.0922	3.85e-240	1.34e-236	HSPA8	DOWN
	ENSG00000130164	573.852	-1.11092	0.105957	-10.4847	1.02e-25	1.27e-23	LDLR	DOWN
	ENSG00000120437	76.1586	-1.10707	0.283085	-3.91074	9.2e-05	0.000883839	ACAT2	DOWN
	ENSG00000101247	47.8516	-1.09565	0.353791	-3.09688	0.0019557	0.0122481	NDUFAF5	DOWN
	ENSG00000186480	127.736	-1.09424	0.2299	-4.75964	1.94e-06	2.85e-05	INSIG1	DOWN
	ENSG00000111331	56.1567	-1.08561	0.330981	-3.27997	0.00103817	0.00713874	OAS3	DOWN
	ENSG00000175130	619.276	-1.07875	0.101484	-10.6297	2.17e-26	2.9e-24	MARCKSL1	DOWN
	ENSG00000171793	346.291	-1.07407	0.132648	-8.09711	5.63e-16	3.4e-14	CTPS1	DOWN
	ENSG00000130021	54.1431	-1.06448	0.3345	-3.1823	0.00146111	0.00953734	PUDP	DOWN
	ENSG00000215146	65.5718	-1.06294	0.301547	-3.52495	0.000423562	0.00331993	LOC441666	DOWN
	ENSG00000100297	926.612	-1.06203	0.0839518	-12.6505	1.11e-36	2.53e-34	MCM5	DOWN
	ENSG00000111799	249.598	-1.05308	0.154757	-6.80477	1.01e-11	3.53e-10	COL12A1	DOWN
	ENSG00000142856	117.068	-1.0508	0.241372	-4.35343	1.34e-05	0.00016001	ITGB3BP	DOWN
	ENSG00000181649	102.538	-1.04642	0.246151	-4.25114	2.13e-05	0.000242669	PHLDA2	DOWN
	ENSG00000070785	77.4115	-1.04507	0.28793	-3.6296	0.000283857	0.00235228	EIF2B3	DOWN
	ENSG00000231607	38.6447	-1.04226	0.398297	-2.61678	0.00887623	0.0428457	DLEU2	DOWN
	ENSG00000117318	1329.4	-1.04135	0.0725503	-14.3534	1.01e-46	3.35e-44	ID3	DOWN
	ENSG00000196754	41.2605	-1.04103	0.389138	-2.67522	0.00746806	0.0371851	S100A2	DOWN
	ENSG00000164808	191.827	-1.03081	0.1774	-5.81062	6.22e-09	1.46e-07	SPIDR	DOWN
	ENSG00000108846	967.847	-1.02401	0.0843191	-12.1445	6.14e-34	1.25e-31	ABCC3	DOWN
	ENSG00000116455	146.614	-1.02244	0.205967	-4.9641	6.9e-07	1.11e-05	WDR77	DOWN
	ENSG00000266074	59.1807	-1.02108	0.321642	-3.17459	0.00150049	0.00977144	BAHCC1	DOWN
	ENSG00000038427	10597.5	-1.01906	0.0313606	-32.4948	1.26e-231	3.5e-228	VCAN	DOWN
	ENSG00000157388	84.7394	-1.016	0.26629	-3.81541	0.000135957	0.00125209	CACNA1D	DOWN
	ENSG00000250067	60.0553	-1.01542	0.314404	-3.22965	0.00123942	0.00827595	YJEFN3	DOWN
	ENSG00000160766	66.7442	-1.0139	0.300159	-3.37787	0.000730485	0.00530939	GBAP1	DOWN
	ENSG00000075131	67.5098	-1.00789	0.297747	-3.38506	0.000711636	0.00519685	TIPIN	DOWN
	ENSG00000233184	47.5562	-1.00668	0.35333	-2.84913	0.00438389	0.0239101	LOC102606465	DOWN
	ENSG00000132780	1260.65	-1.00225	0.073861	-13.5694	6.08e-42	1.59e-39	NASP	DOWN
	ENSG00000160789	1456.29	-1.0019	0.0704531	-14.2208	6.81e-46	2.15e-43	LMNA	DOWN
