# Supplementary material for: A negatively charged region within carboxy-terminal domain maintains proper CTCF DNA binding
Source: iScience. 2024 Nov 22;27(12):111452. doi: 10.1016/j.isci.2024.111452 (PMC11667065; doi:10.1016/j.isci.2024.111452)
Supplement: Table S7. Oligonucleotides used in this study, related to all Figures [file mmc8.xlsx]

## Sheet: Sheet1
	Table S7. Oligonucleotides used in this study. Related to all Figures.
	Primers for genome editing and single-cell clone screening
	Name	Sequence (5'-3')
	ctd-Uarm-F	gaccatgattacgccaagctCATTTACACGTCGGGTAAGGGTCAG
	ctd-Uarm-R	TGTCATGATCTTTATAATCACCGTCATGGTCTTTGTAGTCGGCGGCCGCGGCGGCGGCCGCGGCTACGCCATCTGGGCCAGC
	ctcfcd-darmflag-F	TGATTATAAAGATCATGACATCGATTACAAGGATGACGATGACAAGTGATGGCGGAGCCTTGTG
	FLAG-F	GACTACAAAGACCATGACGGTG
	FLAG-R	GTCATCGTCATCCTTGTAATCG
	ctcfcd-darm-R	aaacgacggccagtgaattAAATGCTGGCTCCGTGGG
	ctd-sgRNA1-F	ACCGCTGGCCCAGATGGCGTAGAG
	ctd-sgRNA1-R	AAACCTCTACGCCATCTGGGCCAG
	ctd-sgRNA2-F	ACCGTCAGCATGATGGACCGGTGA
	ctd-sgRNA2-R	AAACTCACCGGTCCATCATGCTGA
	ctdwt-F1	CAGAGACAGCGTGTTCAGGA
	ctdwt-F2	GCAGAGGGAGAGGAAGAGGA
	ctdwt-R1	AACACAGCCCAGAGAAGTCC
	ctdwt-R2	GTCACTTACCACTGTCAGAGG
	ctd-F1	ATGATCATGCACAAGCGCAC
	ctd-F2	TATCACGACCCCAACTTCGT
	ctd-R1	CAATATCCAGTCACCCGCCA
	ctd-R2	ACAGCAGGATGCGCTCAATA
	ctcfflaguparm-F	gaccatgattacgccaagctCAGTCAGCTGGCAGAATGGATG
	ctcfenduparm-R	TGTCATGATCTTTATAATCACCGTCATGGTCTTTGTAGTCGGCGGCCGCGGCGGCGGCCGCGGCCCGGTCCATCATGCTGAGGA
	ctcfflag-F1	GAGGGAGAGGAAGAGGAGGC
	ctcfflag-F2	ATTGAACCTGAGCCAGAGCC
	ctcfflag-F3	AACCAGCCCAAACAGAACCA
	ctcfflag-R1	ACCCTCAGGGACTCAGAACA
	ct116-uparm-F	gaccatgattacgccaagctGATGGGGAACACAGTATCTTTG
	ct116-up-arm-R	TGTCATGATCTTTATAATCACCGTCATGGTCTTTGTAGTCGGCGGCCGCGGCGGCGGCCGCGGCgTCAGAGGAATCTTCTTTCTTAGAGC
	ct116-sg1-F	accgAAAGAAGATTCCTCTGACAG
	ct116-sg1-R	aaacCTGTCAGAGGAATCTTCTTT
	ct116wt-R1	AATGAGCGGAATGCCACGAAG
	ct116-F1	gctccattgtttggaaagggt
	ct116-F2	GGGTTAGTCATCCCCATCTTGATGT
	ncruparm-F	CATTTACACGTCGGGTAAGGGTC
	ncruparm-R	TGGGGTCACAGGCTGAGGgtcAGAGGAATCTTCTTTCTTAGAGCGC
	ncrdownarm-F	GCGCTCTAAGAAAGAAGATTCCTCTGACCCTCAGCCTGTGACCCCA
	ncrdownarm-R	AGCCCCAAGAATCACAAGGG
	ncrwt-F1	GTTCTGGGTCTTCTCTTGGGG
	ncrwt-F2	CACCACCTGTGCTTCCTGAT
	ncrwt-R1	CATTAATGAGCGGAATGCCACG
	ncrwt-R2	TTCTGCCAGCTGACTGTGAC
	ncr-F1	CGATAAGACCTTCCGCCAGA
	ncr-F2	CCCTATGCCGTTTCAGGAGAG
	ncr-F3	TGGCCCAGATGGCGTAGA
	ncr-R1	TGAGGATCATCTCGGGCGTG
	ncr-R2	CCATCACCGGTCCATCATGC
	ncr-R3	TACGCTGGTTCTGTTTGGGC
	NCR-sg-1-F	accgACCAGATCTGGACGACAATG
	NCR-sg-1-R	aaacCATTGTCGTCCAGATCTGGT
	NCR-sg-2-F	accgTCAGGTTCAATTTCTACGGC
	NCR-sg-2-R	aaacGCCGTAGAAATTGAACCTGA
	U6-F	ATGGACTATCATATGCTTACCGTA
	M13-F	TGTAAAACGACGGCCAGT
	M13-R	CAGGAAACAGCTATGACC
	Primers for lentiviral plasmid construction
	Name	Sequence (5'-3')
	EcoR1-ctcf-F	CCGGTGAATTCATGGAAGGTGATG
	ctcf611-R	GGGATCCttacgtagaatcgagaccgaggagagggttagggataggcttaccGGCGGCCGCGTCAGAGGAATCTTCTTTCTTAGAGCG
	ctcf637-R	GGCGGCCGCCTCTGGCTCAGGTTCAATTTCTACG
	ctcf663-R	GGGATCCttacgtagaatcgagaccgaggagagggttagggataggcttaccGGCGGCCGCTTTGGGCTGGTTGGTTCTGCC
	ctcfFL-R	GGGATCCttacgtagaatcgagaccgaggagagggttagggataggcttaccGGCGGCCGCCCGGTCC
	IRES-R	CACTGCATTCTAGTTGTGGT
	CMV-F	CGCAAATGGGCGGTAGGCGTG
	CTCF-R1	GGCCACATTTTCTGTGTGCTTC
	CTCF-R2	CCTCATTGTCGTCCAGATCTGG
	Primers for QHR-4C
	Name	Sequence (5'-3')
	4Cadaptor-upper	GACGTGTGCTCTTCCGATCTGNNNNNN-3' NH2 C6
	4CAdaptor-lower	5' P-CAGATCGGAAGAGCACACGTC-3' NH2 C6
	HS5-1_biotin	5' biotin-TGCTTTCTCATTCCCCGTTG
	4bp-HS51-DpNl-F4	AATGATACGGCGACCACCGAGATCTACACTCTTTCCCTACACGACGCTCTTCCGATCTCAGTTTTGGCGGCGACAAATTCG
	P7-1	CAAGCAGAAGACGGCATACGAGATATTAGATGGTGACTGGAGTTCAGACGTGTGCTCTTCCGATCT
	P7-2	CAAGCAGAAGACGGCATACGAGATATTTCATCGTGACTGGAGTTCAGACGTGTGCTCTTCCGATCT
	P7-3	CAAGCAGAAGACGGCATACGAGATACGAATTCGTGACTGGAGTTCAGACGTGTGCTCTTCCGATCT
	P7-4	CAAGCAGAAGACGGCATACGAGATATTGACGTGTGACTGGAGTTCAGACGTGTGCTCTTCCGATCT
	P7-5	CAAGCAGAAGACGGCATACGAGATATTGTGCTGTGACTGGAGTTCAGACGTGTGCTCTTCCGATCT
	P7-6	CAAGCAGAAGACGGCATACGAGATATAGGACTGTGACTGGAGTTCAGACGTGTGCTCTTCCGATCT
	P7-7	CAAGCAGAAGACGGCATACGAGATATGGATCAGTGACTGGAGTTCAGACGTGTGCTCTTCCGATCT
	P7-8	CAAGCAGAAGACGGCATACGAGATATGGTACTGTGACTGGAGTTCAGACGTGTGCTCTTCCGATCT
	P7-9	CAAGCAGAAGACGGCATACGAGATCGAGTAATGTGACTGGAGTTCAGACGTGTGCTCTTCCGATCT
	P7-10	CAAGCAGAAGACGGCATACGAGATTCTCCGGAGTGACTGGAGTTCAGACGTGTGCTCTTCCGATCT
	P7-11	CAAGCAGAAGACGGCATACGAGATTCGCATGAGTGACTGGAGTTCAGACGTGTGCTCTTCCGATCT
	P7-12	CAAGCAGAAGACGGCATACGAGATCGCTTCTGGTGACTGGAGTTCAGACGTGTGCTCTTCCGATCT
	Primers for RNA-seq and ChIP-seq
	Name	Sequence (5'-3')
	Adaptor-up	ACACTCTTTCCCTACACGACGCTCTTCCGATC-s-T
	Adaptor-low	CTGACCTCAAGTCTGCACACGAGAAGGCTAG-p
	P501	AATGATACGGCGACCACCGAGATCTACACAGATCTCGACACTCTTTCCCTACACGACGCTCTTCCGATCT
	P502	AATGATACGGCGACCACCGAGATCTACACTACAGGTCACACTCTTTCCCTACACGACGCTCTTCCGATCT
	P503	AATGATACGGCGACCACCGAGATCTACACAGTTACATACACTCTTTCCCTACACGACGCTCTTCCGATCT
	P504	AATGATACGGCGACCACCGAGATCTACACTCTGAAACACACTCTTTCCCTACACGACGCTCTTCCGATCT
	P505	AATGATACGGCGACCACCGAGATCTACACTATAGCCTACACTCTTTCCCTACACGACGCTCTTCCGATCT
	P506	AATGATACGGCGACCACCGAGATCTACACTAAGATTAACACTCTTTCCCTACACGACGCTCTTCCGATCT
	P507	AATGATACGGCGACCACCGAGATCTACACCTTCGCCTACACTCTTTCCCTACACGACGCTCTTCCGATCT
	P508	AATGATACGGCGACCACCGAGATCTACACATAGAGGCACACTCTTTCCCTACACGACGCTCTTCCGATCT
	P509	AATGATACGGCGACCACCGAGATCTACACGTACTGACACACTCTTTCCCTACACGACGCTCTTCCGATCT
	P701	CAAGCAGAAGACGGCATACGAGATCAGATCTGGTGACTGGAGTTCAGACGTGTGCTCTTCCGATCT
	P702	CAAGCAGAAGACGGCATACGAGATTCTCGGTTGTGACTGGAGTTCAGACGTGTGCTCTTCCGATCT
	P703	CAAGCAGAAGACGGCATACGAGATATCACGTTGTGACTGGAGTTCAGACGTGTGCTCTTCCGATCT
	P704	CAAGCAGAAGACGGCATACGAGATCGATGTTTGTGACTGGAGTTCAGACGTGTGCTCTTCCGATCT
	P705	CAAGCAGAAGACGGCATACGAGATTCGCCTTAGTGACTGGAGTTCAGACGTGTGCTCTTCCGATCT
	P706	CAAGCAGAAGACGGCATACGAGATTGTATGCAGTGACTGGAGTTCAGACGTGTGCTCTTCCGATCT
	P707	CAAGCAGAAGACGGCATACGAGATTCACCTTGGTGACTGGAGTTCAGACGTGTGCTCTTCCGATCT
	P708	CAAGCAGAAGACGGCATACGAGATTTCTGAATGTGACTGGAGTTCAGACGTGTGCTCTTCCGATCT
	P709	CAAGCAGAAGACGGCATACGAGATGCGCGAGAGTGACTGGAGTTCAGACGTGTGCTCTTCCGATCT
	P710	CAAGCAGAAGACGGCATACGAGATCTATCGCTGTGACTGGAGTTCAGACGTGTGCTCTTCCGATCT
	P711	CAAGCAGAAGACGGCATACGAGATAGCTTCAGGTGACTGGAGTTCAGACGTGTGCTCTTCCGATCT
	P712	CAAGCAGAAGACGGCATACGAGATGCGCATTAGTGACTGGAGTTCAGACGTGTGCTCTTCCGATCT
	P713	CAAGCAGAAGACGGCATACGAGATAATGAGCGGTGACTGGAGTTCAGACGTGTGCTCTTCCGATCT
	P714	CAAGCAGAAGACGGCATACGAGATGGAATCTCGTGACTGGAGTTCAGACGTGTGCTCTTCCGATCT
	P715	CAAGCAGAAGACGGCATACGAGATCATAGCCGGTGACTGGAGTTCAGACGTGTGCTCTTCCGATCT
	P716	CAAGCAGAAGACGGCATACGAGATTTCGCGGAGTGACTGGAGTTCAGACGTGTGCTCTTCCGATCT
	P717	CAAGCAGAAGACGGCATACGAGATTGCATAGTGTGACTGGAGTTCAGACGTGTGCTCTTCCGATCT
	P718	CAAGCAGAAGACGGCATACGAGATTTGACTCTGTGACTGGAGTTCAGACGTGTGCTCTTCCGATCT
	P719	CAAGCAGAAGACGGCATACGAGATTCTGCTGTGTGACTGGAGTTCAGACGTGTGCTCTTCCGATCT
	P720	CAAGCAGAAGACGGCATACGAGATTTGGAGGTGTGACTGGAGTTCAGACGTGTGCTCTTCCGATCT
	Primers for ATAC-seq
	Name	Sequence (5'-3')
	N501	AATGATACGGCGACCACCGAGATCTACACAGAGGATATCGTCGGCAGCGTC
	N502	AATGATACGGCGACCACCGAGATCTACACCTAAGCCTTCGTCGGCAGCGTC
	N503	AATGATACGGCGACCACCGAGATCTACACTCTACTCTTCGTCGGCAGCGTC
	N701	CAAGCAGAAGACGGCATACGAGATCTCTCTACGTCTCGTGGGCTCGG
	N702	CAAGCAGAAGACGGCATACGAGATCAGAGAGGGTCTCGTGGGCTCGG
	N703	CAAGCAGAAGACGGCATACGAGATTAAGGCGAGTCTCGTGGGCTCGG
	N704	CAAGCAGAAGACGGCATACGAGATCGTACTAGGTCTCGTGGGCTCGG
	N705	CAAGCAGAAGACGGCATACGAGATGGACTCCTGTCTCGTGGGCTCGG
	N706	CAAGCAGAAGACGGCATACGAGATTAGGCATGGTCTCGTGGGCTCGG
	N707	CAAGCAGAAGACGGCATACGAGATAGGCAGAAGTCTCGTGGGCTCGG
	N708	CAAGCAGAAGACGGCATACGAGATTCCTGAGCGTCTCGTGGGCTCGG
	Primers for EMSA
	Name	Sequence (5'-3')
	CSE-hPcdha6-F	5' biotin-ACTGTTACGTGAATTGATTTCT
	CSE-hPcdha6-R	AATGTTGGCTAGCTATAACTTC
	eCBS-hpcdha6-F	5' biotin-GATTTACGAATCTAGGCTGC
	eCBS-hpcdha6-R	AGATGGAATTTGAGCCAAC
	eCBS-hpcdha12-F	5' biotin-TGTTTCTGAATCTGCGCCT
	eCBS-hpcdha12-R	AAAGAGAGTTTACGCCGATAT
	pTNT_ctcf-end-not1	TGCGGCCGCCCGGGTCGACTCTAGATCACCGGTCCATCATGCTGAGG
	pTNT_ctcfct116-R	TGCGGCCGCCCGGGTCGACTCTAGATCAGTCAGAGGAATCTTCTTTCTTAGAGCGC
	pTNT_ctcfzf1-myc-F	CGGAATTCACCATGGAACAAAAACTCATCTCAGAAGAGGATCTGAAGACATTCCAGTGTGAGCTTTGC
	pTNT_ctcfzf11-R	TGCGGCCGCCCGGGTCGACTCTAGATCATACGCCATCTGGGCCAGCAC
	pTNT_ncrdown-F	GCGCTCTAAGAAAGAAGATTCCTCTGACCCTCAGCCTGTGACCCCAG
	pTNT_ncrup-R	GTCAGAGGAATCTTCTTTCTTAGAGCGC
	Primers for ChIP-qPCR
	Name	Sequence (5'-3')
	qPCR_eCBS-hPcdha12-F	CAGAGAAAGGGAACAAAAGGTAC
	qPCR_eCBS-hPcdha12-R	TCTCATTTAGACTTAACGCATAGGT
	qPCR_a6CSE-F	CCGCATGATGTCGCTGTCTA
	qPCR_a6CSE-R	ATCCATTTCTTCTGCGTCCG
	qPCR_a6eCBS-F	GCTGATTTACGAATCTAGGCTGC
	qPCR_a6eCBS-R	GCCCGAAGTATTCGCTAGAAC
	qPCR_hPcdhb1-F	CAGGTGAGTCTGTTGTTGCTTTG
	qPCR_hPcdhb1-R	AACTCCCCAGTCTAGCGAATGT
